# Supplementary material for: The intra- and extracellular proteome of Aspergillus niger growing on defined medium with xylose or maltose as carbon substrate
Source: Microb Cell Fact. 2010 Apr 20;9:23. doi: 10.1186/1475-2859-9-23 (PMC2874515; doi:10.1186/1475-2859-9-23)
Supplement: Additional file 1 — Biochemical reactions with corresponding enzymes. Biochemical reactions and corresponding enzymes (coding sequences - CDSs) potentially catalyzing these reactions. Reactions and CDSs depicted in Figure 2 are indicated. Moreover, all CDSs experimentally verified by 2-D GE and MALDI ToF or LC-MS/MS are indicated. [file 1475-2859-9-23-S1.XLS]

## Sheet: Reaction & CDS in A.niger
Additional file 1. Biochemical reactions and corresponding enzymes (coding sequences – CDSs) potentially catalyzing these reactions.
Reactions and CDSs depicted in Figure 2 are indicated. Moreover, all CDSs experimentally verified by 2-D GE and MALDI ToF or LC-MS/MS are indicated.
Reaction number in Figure 2	Reaction identifier defined as in KEGG	Reversibility(1:irreversible, 0: reversible)	Definition of the reaction	Coded equation as in KEGG. C##### is identifier for compound	EC number	CDS in A.niger	CDS identified by Proteomics	Presence of the reaction in different sub-proteomes
1	R00299	1	ATP + D-Glucose = ADP + D-Glucose 6-phosphate	C00002 + C00031 = C00008 + C00092	2.7.1.1 2.7.1.2	An02g14380 An06g00380 An12g08610 An13g00510 An15g05940 An16g01620	An12g08610	m
2	R00771	0	D-Glucose 6-phosphate = D-Fructose 6-phosphate	C00092 = C00085	5.3.1.9	An16g05420		m
3	R00756	1	ATP + D-Fructose 6-phosphate = ADP + D-Fructose 1,6-bisphosphate	C00002 + C00085 = C00008 + C00354	2.7.1.11	An18g01670
4	R01068	0	D-Fructose 1,6-bisphosphate = Glycerone phosphate + (2R)-2-Hydroxy-3-(phosphonooxy)-propanal	C00354 = C00111 + C00118	4.1.2.13	An02g07470 An05g02040 An14g04410 An16g00110	An02g07470	i
4	R01070	0	beta-D-Fructose 1,6-bisphosphate = Glycerone phosphate + (2R)-2-Hydroxy-3-(phosphonooxy)-propanal	C00354 = C00111 + C00118	4.1.2.13	An02g07470 An05g02040 An14g04410 An16g00110	An02g07470	i
5	R01015	0	(2R)-2-Hydroxy-3-(phosphonooxy)-propanal = Glycerone phosphate	C00118 = C00111	5.3.1.1	An02g02920 An14g04920	An14g04920	i
6	R01061	0	(2R)-2-Hydroxy-3-(phosphonooxy)-propanal + Orthophosphate + NAD+ = 3-Phospho-D-glyceroyl phosphate + NADH + H+	C00118 + C00009 + C00003 = C00236 + C00004 + C00080	1.2.1.12	An16g01830	An16g01830 An16g01830	mi
7	R01512	1	ATP + 3-Phospho-D-glycerate = ADP + 3-Phospho-D-glyceroyl phosphate	C00002 + C00197 = C00008 + C00236	2.7.2.3	An08g02260	An08g02260	i
8	R01518	0	2-Phospho-D-glycerate = 3-Phospho-D-glycerate	C00631 = C00197	5.4.2.1	An12g08020 An16g02990 An16g06010
9	R00658	0	2-Phospho-D-glycerate = Phosphoenolpyruvate + H2O	C00631 = C00074 + C00001	4.2.1.11	An18g06250	An18g06250	i
10	R00200	1	ADP + Phosphoenolpyruvate = ATP + Pyruvate	C00008 + C00074 = C00002 + C00022	2.7.1.40	An07g08990
11	R00209	1	Pyruvate + CoA + NAD+ = Acetyl-CoA + CO2 + NADH	C00022 + C00010 + C00003 = C00024 + C00011 + C00004	1.2.4.1 2.3.1.12 1.8.1.4	An01g00100 An07g02180 An07g06840 An07g09530 An08g12150 An11g07550 An09g02710 An11g04550 An13g03150	An07g06840 An07g09530	i
12	R00351	0	Citrate + CoA = Acetyl-CoA + H2O + Oxaloacetate	C00158 + C00010 = C00024 + C00001 + C00036	2.3.3.1	An01g09940 An08g10920 An09g03570 An09g06680		m
13	R01324	0	Citrate = Isocitrate	C00158 = C00311	4.2.1.3	An02g11040 An08g10530 An09g03870 An15g07730 An16g05760	An08g10530	i
14	R00267	1	Isocitrate + NADP+ = 2-Oxoglutarate + CO2 + NADPH + H+	C00311 + C00006 = C00026 + C00011 + C00005 + C00080	1.1.1.42	An02g12430 An08g05580
14	R00709	1	Isocitrate + NAD+ = 2-Oxoglutarate + CO2 + NADH + H+	C00311 + C00003 = C00026 + C00011 + C00004 + C00080	1.1.1.41	An08g05580 An18g06760
15	R01698	0	Dihydrolipoamide + NAD+ = Lipoamide + NADH	C00579 + C00003 = C00248 + C00004	1.8.1.4	An07g06840	An07g06840	i
15	R03815	1	Dihydrolipoylprotein + NADP+ = Lipoylprotein + NADPH	C02972 + C00006 = C02051 + C00005	1.8.1.4	An07g06840	An07g06840	i
15	R00621	1	2-Oxoglutarate + Thiamin diphosphate = 3-Carboxy-1-hydroxypropyl-ThPP + CO2	C00026 + C00068 = C05381 + C00011	1.2.4.2	An04g04750 An06g00390
15	R02570	0	Succinyl-CoA + Dihydrolipoamide = CoA + S-Succinyldihydrolipoamide	C00091 + C00579 = C00010 + C01169	2.3.1.61	An11g11280
15	R03316	1	3-Carboxy-1-hydroxypropyl-ThPP + Lipoamide = S-Succinyldihydrolipoamide + Thiamin diphosphate	C05381 + C00248 = C01169 + C00068	1.2.4.2	An04g04750 An06g00390
16	R00432	0	GTP + Succinate + CoA = GDP + Orthophosphate + Succinyl-CoA	C00044 + C00042 + C00010 = C00035 + C00009 + C00091	6.2.1.4	An08g02970 An08g02980 An14g00310 An17g01670
17	R00408	0	Succinate + FAD = FADH2 + Fumarate	C00042 + C00016 = C01352 + C00122	1.3.99.1	An01g02000 An06g00990 An01g13930 An02g05410 An08g04730 An14g04400 An16g07150	An06g00990 An16g07150	i
18	R01082	0	(S)-Malate = Fumarate + H2O	C00149 = C00122 + C00001	4.2.1.2	An12g07850 An18g05850	An12g07850	i
19	R00342	0	(S)-Malate + NAD+ = Oxaloacetate + NADH + H+	C00149 + C00003 = C00036 + C00004 + C00080	1.1.1.37	An05g00990 An07g02160 An11g07190 An15g00070 An16g00120	An07g02160 An15g00070	i
20	R00835	0	D-Glucose 6-phosphate + NADP+ = D-Glucono-1,5-lactone 6-phosphate + NADPH + H+	C00092 + C00006 = C01236 + C00005 + C00080	1.1.1.49	An01g10290 An02g12140 An04g08990
21	R02035	0	D-Glucono-1,5-lactone 6-phosphate + H2O = 6-Phospho-D-gluconate	C01236 + C00001 = C00345	3.1.1.31	An01g05150 An16g00010
22	R01528	1	6-Phospho-D-gluconate + NADP+ = D-Ribulose 5-phosphate + CO2 + NADPH + H+	C00345 + C00006 = C00199 + C00011 + C00005 + C00080	1.1.1.44	An11g02040 An11g06120
23	R01529	0	D-Ribulose 5-phosphate = D-Xylulose 5-phosphate	C00199 = C00231	5.1.3.1	An09g03450
24	R01056	0	D-Ribose 5-phosphate = D-Ribulose 5-phosphate	C00117 = C00199	5.3.1.6	An02g02930 An11g00470	An02g02930	i
25	R01641	0	D-Sedoheptulose 7-phosphate + (2R)-2-Hydroxy-3-(phosphonooxy)-propanal = D-Ribose 5-phosphate + D-Xylulose 5-phosphate	C05382 + C00118 = C00117 + C00231	2.2.1.1	An02g06430 An08g06570 An14g03500
26	R01827	0	D-Sedoheptulose 7-phosphate + (2R)-2-Hydroxy-3-(phosphonooxy)-propanal = D-Erythrose 4-phosphate + D-Fructose 6-phosphate	C05382 + C00118 = C00279 + C00085	2.2.1.2	An07g03160 An07g03850	An07g03850	i
27	R01830	0	beta-D-Fructose 6-phosphate + (2R)-2-Hydroxy-3-(phosphonooxy)-propanal = D-Erythrose 4-phosphate + D-Xylulose 5-phosphate	C00085 + C00118 = C00279 + C00231	2.2.1.1	An02g06430 An08g06570 An14g03500
28	R00028	1	Maltose + H2O = 2 alpha-D-Glucose	C00208 + C00001 = 2 C00031	3.2.1.20	An01g04880 An01g10930 An02g13240 An04g06920 An07g00350 An09g03300 An09g05880 An13g03710 An18g05620		xb
29	R01787	0	D-Sorbitol + NADP+ = alpha-D-Glucose + NADPH + H+	C00794 + C00006 = C00031 + C00005 + C00080	1.1.1.21	An01g14880 An07g10290 An16g01720
30	R00875	0	D-Sorbitol + NAD+ = D-Fructose + NADH + H+	C00794 + C00003 = C00095 + C00004 + C00080	1.1.1.14	An01g03480 An01g10920 An03g05190 An07g01290 An09g03900 An12g00030 An14g03510 An16g01700 An16g01710	An01g03480 An12g00030	i
34	R00758	0	D-Mannitol 1-phosphate + NAD+ = D-Fructose 6-phosphate + NADH	C00644 + C00003 = C00085 + C00004	1.1.1.17	An02g05220 An02g05830 An16g04200		m
35	R00842	0	sn-Glycerol 3-phosphate + NAD+ = Glycerone phosphate + NADH + H+	C00093 + C00003 = C00111 + C00004 + C00080	1.1.1.94 1.1.1.8	An01g06110 An15g07390
35	R00844	0	sn-Glycerol 3-phosphate + NADP+ = Glycerone phosphate + NADPH + H+	C00093 + C00006 = C00111 + C00005 + C00080	1.1.1.94	An01g06110
35	R00848	0	sn-Glycerol 3-phosphate + FAD = Glycerone phosphate + FADH2	C00093 + C00016 = C00111 + C01352	1.1.99.5	An08g00210
35	R00849	0	sn-Glycerol 3-phosphate + Acceptor = Glycerone phosphate + Reduced acceptor	C00093 + C00028 = C00111 + C00030	1.1.99.5	An08g00210
36	R00841	1	sn-Glycerol 3-phosphate + H2O = Glycerol + Orthophosphate	C00093 + C00001 = C00116 + C00009	3.1.3.21	An06g00850
37	R01010	1	Glycerone phosphate + H2O = Glycerone + Orthophosphate	C00111 + C00001 = C00184 + C00009	3.1.3.1	An07g07520 An09g06330 An18g04040
39	R01522	1	beta-D-Glucose + Oxygen = D-Glucono-1,5-lactone + H2O2	C00031 + C00007 = C00198 + C00027	1.1.3.4	An01g14740 An07g00450 An12g03430 An12g03440	An01g14740	mi
40	R00009	0	2 H2O2 = Oxygen + 2 H2O	2 C00027 = C00007 + 2 C00001	1.11.1.6	An01g01550 An01g01820 An01g01830 An02g02750 An03g05660 An14g07200 An08g08720 An08g08920 An09g03130 An12g10720 An14g00690	An01g01550 An01g01830	bi
41	R01519	1	D-Glucono-1,5-lactone + H2O = D-Gluconic acid	C00198 + C00001 = C00257	3.1.1.17	An04g03420 An08g00490 An12g01570
42	R01737	1	ATP + D-Gluconic acid = ADP + 6-Phospho-D-gluconate	C00002 + C00257 = C00008 + C00345	2.7.1.12	An01g07300 An01g14850
47	R01896	0	Xylitol + NAD+ = D-Xylulose + NADH + H+	C00379 + C00003 = C00310 + C00004 + C00080	1.1.1.9	An05g02260 An07g01320 An08g09380 An15g04610 An16g01700
48	R01431	0	Xylitol + NADP+ = D-Xylose + NADPH + H+	C00379 + C00006 = C00181 + C00005 + C00080	1.1.1.21	An01g14880 An07g10290 An16g01720 An01g03740	An01g03740	i
51	R00341	1	ATP + Oxaloacetate = ADP + Phosphoenolpyruvate + CO2	C00002 + C00036 = C00008 + C00074 + C00011	4.1.1.49	An11g02550
52	R00355	0	L-Aspartate + 2-Oxoglutarate = Oxaloacetate + L-Glutamate	C00049 + C00026 = C00036 + C00025	2.6.1.1	An02g10160 An03g00050 An03g01120 An07g05040 An04g05130 An04g05490 An04g06380 An07g09180 An09g02390 An11g02620 An12g07870 An16g05570	An04g06380 An04g06380 An16g05570	xbi
55	R00214	0	(S)-Malate + NAD+ = Pyruvate + CO2 + NADH	C00149 + C00003 = C00022 + C00011 + C00004	1.1.1.40 1.1.1.38	An05g00930 An12g00160 An12g00160
55	R00216	0	(S)-Malate + NADP+ = Pyruvate + CO2 + NADPH	C00149 + C00006 = C00022 + C00011 + C00005	1.1.1.40 1.1.1.38	An05g00930 An12g00160 An12g00160
56	R00344	0	ATP + Pyruvate + HCO3- = ADP + Orthophosphate + Oxaloacetate	C00002 + C00022 + C00288 = C00008 + C00009 + C00036	6.4.1.1	An04g02090 An15g02820
57	R00338	1	Oxaloacetate + H2O = Oxalate + Acetate	C00036 + C00001 = C00209 + C00033	3.7.1.1	An10g00820
58	R00479	1	Isocitrate = Succinate + Glyoxylate	C00311 = C00042 + C00048	4.1.3.1	An01g09270 An12g07630	An01g09270
59	R00472	1	Acetyl-CoA + H2O + Glyoxylate = (S)-Malate + CoA	C00024 + C00001 + C00048 = C00149 + C00010	2.3.3.9	An15g01860
60	R00227	1	Acetyl-CoA + H2O = CoA + Acetate	C00024 + C00001 = C00010 + C00033	3.1.2.1	An16g07110	An16g07110	i
	R00057	1	Oxygen + 4 R'C(R)SH = 2 R'C(R)S-S(R)CR' + 2 H2O	C00007 + 4 C01525 = 2 C02318 + 2 C00001	1.8.3.2	An09g05940 An16g02470	An09g05940	b
	R00494	1	Glutathione + H2O = Cys-Gly + L-Glutamate	C00051 + C00001 = C01419 + C00025	2.3.2.2 3.4.11.4	An01g09390 An02g12670 An06g00190 An13g01300 An14g02470 An16g02250		b
	R00731	1	L-Tyrosine + Oxygen = 3,4-Dihydroxy-L-phenylalanine + H2O	C00082 + C00007 = C00355 + C00001	1.14.18.1	An01g09220 An09g02980 An09g05130 An12g01670 An15g07670 An19g00230		b
	R01206	1	Chitin + H2O = N-Acetyl-D-glucosamine + Chitin	C00461 + C00001 = C00140 + C00461	3.2.1.14	An01g05160 An01g05360 An02g07020 An02g13580 An04g04670 An08g09030 An09g05920 An09g06340 An09g06400 An11g01160 An11g05860 An12g05330 An12g02920 An14g07420 An15g00840 An19g00100	An02g07020	b
	R01790	1	Starch + H2O = alpha-D-Glucose + Starch	C00369 + C00001 = C00031 + C00369	3.2.1.3	An01g02090 An01g13270 An02g00850 An02g06950 An03g06550 An04g05550 An08g02960 An08g06520 An14g00800 An16g03720 An16g04440	An03g06550	b
	R01791	1	Dextrin + H2O = alpha-D-Glucose + Dextrin	C00721 + C00001 = C00031 + C00721	3.2.1.3	An01g02090 An01g13270 An02g00850 An02g06950 An03g06550 An04g05550 An08g02960 An08g06520 An14g00800 An16g03720 An16g04440	An03g06550	b
	R02078	1	3,4-Dihydroxy-L-phenylalanine + L-Tyrosine + Oxygen = Dopaquinone + 3,4-Dihydroxy-L-phenylalanine + H2O	C00355 + C00082 + C00007 = C00822 + C00355 + C00001	1.14.18.1	An01g09220 An09g02980 An09g05130 An12g01670 An15g07670 An19g00230		b
	R02108	1	Starch + H2O = Dextrin + Starch	C00369 + C00001 = C00721 + C00369	3.2.1.1	An01g13610 An09g03110 An02g03260 An04g06930 An05g02100 An11g03340 An12g06930 An09g03070 An09g03100 An12g02460 An13g03710 An15g07800 An15g07810		b
	R02334	1	Chitin + H2O = N-Acetyl-D-glucosaminide + Chitin	C00461 + C00001 = C03518 + C00461	3.2.1.14	An01g05160 An01g05360 An02g07020 An02g13580 An04g04670 An08g09030 An09g05920 An09g06340 An09g06400 An11g01160 An11g05860 An12g05330 An12g02920 An14g07420 An15g00840 An19g00100	An02g07020	b
	R02363	1	2 Hydroquinone + Oxygen = 2 Quinone + 2 H2O	2 C00530 + C00007 = 2 C00472 + 2 C00001	1.14.18.1	An01g09220 An09g02980 An09g05130 An12g01670 An15g07670 An19g00230		b
	R02383	1	Tyramine + Oxygen + NADH + H+ = 4-(2-Aminoethyl)-1,2-benzenediol + NAD+ + H2O	C00483 + C00007 + C00004 + C00080 = C03758 + C00003 + C00001	1.14.13.- 1.14.18.1	An01g08500 An01g09220 An01g09760 An01g11280 An03g02320 An03g03330 An03g05310 An03g06390 An04g02970 An04g04680 An04g09550 An05g02570 An07g01870 An07g05610 An08g06720 An08g09760 An09g00590 An09g01070 An09g01440 An09g02980 An09g05130 An11g01750 An11g08030 An11g10200 An12g01670 An12g04370 An12g06490 An12g07380 An12g07390 An12g10250 An14g01258 An14g01260 An14g01660 An14g03430 An15g07670 An16g04210 An1…	An12g07390	b
	R02654	1	UDP-N-acetyl-D-glucosamine + 1-Phosphatidyl-D-myo-inositol = UDP + N-Acetyl-D-glucosaminylphosphatidylinositol	C00043 + C01194 = C00015 + C01288	2.4.1.198	An01g09910 An02g13570 An02g13580 An16g03530		b
	R02950	1	4-Coumarate + Oxygen = 3,4-Dihydroxy-trans-cinnamate + H2O	C00811 + C00007 = C01197 + C00001	1.14.18.1	An01g09220 An09g02980 An09g05130 An12g01670 An15g07670 An19g00230		b
	R03674	1	L-Dopachrome = 5,6-Dihydroxyindole + CO2	C01693 = C05578 + C00011	4.1.1.- 1.14.18.1	An01g00710 An01g05820 An01g09220 An02g12790 An03g01690 An03g06320 An03g06570 An03g06580 An03g06590 An05g02590 An08g01020 An15g00500 An16g02880 An08g09280 An09g00010 An09g00030 An09g02980 An09g05130 An10g00120 An11g04720 An12g01670 An12g09330 An15g07670 An18g01060 An18g06670 An19g00230		b
	R03959	0	2,5-Dihydro-5-oxofuran-2-acetate = cis,cis-Muconate	C04105 = C02480	5.5.1.1	An01g14730		b
	R04489	0	2-Hydroxy-2-hydropyrone-4,6-dicarboxylate = 4-Carboxy-2-hydroxymuconate semialdehyde	C05375 = C04484	5.5.1.1	An01g14730		b
	R04693	1	(S)-N-Methylcoclaurine + Oxygen = 3'-Hydroxy-N-methyl-(S)-coclaurine + H2O	C05176 + C00007 = C05202 + C00001	1.14.18.1	An01g09220 An09g02980 An09g05130 An12g01670 An15g07670 An19g00230		b
	R04884	1	2 5,6-Dihydroxyindole + Oxygen = 2 Indole-5,6-quinone + 2 H2O	2 C05578 + C00007 = 2 C05579 + 2 C00001	1.14.18.1 1.1.3.-	An01g09220 An01g09620 An01g13510 An02g00400 An03g03460 An03g06410 An04g02980 An04g09810 An08g08250 An09g01320 An09g02980 An09g05130 An12g01670 An14g02950 An15g07360 An15g07670 An19g00230		b
	R05300	1	3-Methyl-cis,cis-hexadienedioate = 4-Carboxymethyl-4-methylbut-2-en-1,4-olide	C04112 = C04559	5.5.1.1	An01g14730		b
	R05390	1	3-Chloro-cis,cis-muconate = Protoanemonin + HCl + CO2	C03585 = C07090 + C01327 + C00011	5.5.1.1	An01g14730		b
	R05916	1	UDP-N-acetyl-D-glucosamine + 1-Phosphatidyl-D-myo-inositol = UDP + G00143	C00043 + C01194 = C00015 + G00143	2.4.1.198	An01g09910 An02g13570 An02g13580 An16g03530		b
	R06081	1	beta-1,4-Poly-N-acetyl-D-glucosamine(n+1) + H2O = N-Acetyl-D-glucosamine + beta-1,4-Poly-N-acetyl-D-glucosamine(n)	C00461(n+1) + C00001 = C00140 + C00461(n)	3.2.1.14	An01g05160 An01g05360 An02g07020 An02g13580 An04g04670 An08g09030 An09g05920 An09g06340 An09g06400 An11g01160 An11g05860 An12g05330 An12g02920 An14g07420 An15g00840 An19g00100	An02g07020	b
	R06082	1	beta-1,4-Poly-N-acetyl-D-glucosamine(n+1) + H2O = N-Acetyl-D-glucosaminide + beta-1,4-Poly-N-acetyl-D-glucosamine(n)	C00461(n+1) + C00001 = C03518 + C00461(n)	3.2.1.14	An01g05160 An01g05360 An02g07020 An02g13580 An04g04670 An08g09030 An09g05920 An09g06340 An09g06400 An11g01160 An11g05860 An12g05330 An12g02920 An14g07420 An15g00840 An19g00100	An02g07020	b
	R06199	1	Starch(n+1) + H2O = alpha-D-Glucose + Starch(n)	C00369(n+1) + C00001 = C00031 + C00369(n)	3.2.1.3	An01g02090 An01g13270 An02g00850 An02g06950 An03g06550 An04g05550 An08g02960 An08g06520 An14g00800 An16g03720 An16g04440	An03g06550	b
	R06209	1	Starch(n+m) + H2O = Starch(n) + Starch(m)	C00369(n+m) + C00001 = C00369(n) + C00369(m)	3.2.1.1	An01g13610 An09g03110 An02g03260 An04g06930 An05g02100 An11g03340 An12g06930 An09g03070 An09g03100 An12g02460 An13g03710 An15g07800 An15g07810		b
	R00602	1	Methanol + H2O2 = Formaldehyde + 2 H2O	C00132 + C00027 = C00067 + 2 C00001	1.11.1.6 1.11.1.7	An01g01550 An01g01820 An01g01830 An02g02750 An02g08110 An02g10480 An03g05660 An14g07200 An03g05960 An05g01880 An06g00720 An08g08720 An08g08920 An09g00710 An09g03130 An12g01320 An12g10720 An12g10790 An14g00690	An01g01550 An01g01830	bi
	R02670	1	2 3-Hydroxyanthranilate + 2 Oxygen = Cinnavalininate + 2 H2O2	2 C00632 + 2 C00007 = C05640 + 2 C00027	1.11.1.6	An01g01550 An01g01820 An01g01830 An02g02750 An03g05660 An14g07200 An08g08720 An08g08920 An09g03130 An12g10720 An14g00690	An01g01550 An01g01830	bi
	R05229	1	Deacetoxycephalosporin C + 2-Oxoglutarate + Oxygen = Deacetylcephalosporin C + Succinate + CO2	C06565 + C00026 + C00007 = C03112 + C00042 + C00011	1.14.11.-	An01g09560 An01g15100 An03g00660 An06g00890 An08g03730 An11g00600 An11g03620 An12g10220 An15g07490	An03g00660	i
	R05320	1	Taurine + 2-Oxoglutarate + Oxygen = Sulfite + Aminoacetaldehyde + Succinate + CO2	C00245 + C00026 + C00007 = C00094 + C06735 + C00042 + C00011	1.14.11.17	An01g09560 An03g00660 An07g01510 An13g02700 An16g01950	An03g00660	i
	R05419	1	2,4-Dichlorophenoxyacetate + 2-Oxoglutarate + Oxygen = 2,4-Dichlorophenol + Glyoxylate + Succinate + CO2 + H2O	C03664 + C00026 + C00007 = C02625 + C00048 + C00042 + C00011 + C00001	1.14.11.-	An01g09560 An01g15100 An03g00660 An06g00890 An08g03730 An11g00600 An11g03620 An12g10220 An15g07490	An03g00660	i
	R00004	1	Pyrophosphate + H2O = 2 Orthophosphate	C00013 + C00001 = 2 C00009	3.6.1.1	An02g12010	An02g12010	i
	R00014	1	Thiamin diphosphate + Pyruvate = 2-(alpha-Hydroxyethyl)thiamine diphosphate + CO2	C00068 + C00022 = C05125 + C00011	1.2.4.1 2.2.1.6	An01g00100 An04g01610 An07g09530 An08g12150 An11g07550 An11g04550 An13g03150 An16g04170	An07g09530	i
	R00017	0	H2O2 + 2 Ferrocytochrome c = 2 Ferricytochrome c + 2 H2O	C00027 + 2 C00126 = 2 C00125 + 2 C00001	1.11.1.5	An04g04060 An08g08720	An04g04060	i
	R00086	1	ATP + H2O = ADP + Orthophosphate	C00002 + C00001 = C00008 + C00009	3.6.1.15 3.6.4.2 3.6.3.14 3.6.3.6 3.6.3.10 3.6.1.3 3.6.4.1 3.6.3.8 3.6.4.6 3.6.3.1 3.6.3.9 3.6.1.5	An01g02750 An01g03770 An01g03900 An01g04630 An01g04930 An01g05670 An01g06190 An01g06920 An11g07780 An01g08110 An01g08720 An01g09180 An08g02200 An01g10000 An01g10880 An01g12380 An01g12620 An01g13350 An02g01200 An02g01630 An02g02020 An02g03300 An02g04220 An02g04320 An02g04520 An02g06350 An02g07380 An02g08020 An02g08390 An02g08450 An02g09250 An02g10110 An02g10440 An02g12510 An03g02540 An03g04880 An0…	An01g04630 An02g04520 An12g08760 An15g01710 An15g01710 An16g05840	i
	R00100	1	NADH + 2 Ferricytochrome b5 = NAD+ + 2 Ferrocytochrome b5	C00004 + 2 C00996 = C00003 + 2 C00999	1.6.2.2	An01g00250 An08g09460 An01g03570 An01g06660 An01g09750 An02g04860 An15g00340 An15g06810	An01g03570	i
	R00124	0	ATP + ADP = ADP + ATP	C00002 + C00008 = C00008 + C00002	2.7.4.6	An09g05870	An09g05870	i
	R00127	1	ATP + AMP = 2 ADP	C00002 + C00020 = 2 C00008	2.7.4.3	An01g04710 An07g10100	An07g10100 An07g10100	i
	R00156	0	ATP + UDP = ADP + UTP	C00002 + C00015 = C00008 + C00075	2.7.4.6	An09g05870	An09g05870	i
	R00177	1	ATP + L-Methionine + H2O = Orthophosphate + Pyrophosphate + S-Adenosyl-L-methionine	C00002 + C00073 + C00001 = C00009 + C00013 + C00019	2.5.1.6	An02g10660 An08g02700	An08g02700	i
	R00210	1	Pyruvate + CoA + NADP+ = Acetyl-CoA + CO2 + NADPH	C00022 + C00010 + C00006 = C00024 + C00011 + C00005	1.2.4.1 2.3.1.12 1.8.1.4	An01g00100 An07g02180 An07g06840 An07g09530 An08g12150 An11g07550 An09g02710 An11g04550 An13g03150	An07g06840 An07g09530	i
	R00275	0	2 O2.- + 2 H+ = H2O2 + Oxygen	2 C00704 + 2 C00080 = C00027 + C00007	1.15.1.1	An01g12530 An02g09160 An04g04870 An07g03770 An07g09250 An08g03290 An08g03890	An07g03770 An07g03770	i
	R00330	0	ATP + GDP = ADP + GTP	C00002 + C00035 = C00008 + C00044	2.7.4.6	An09g05870	An09g05870	i
	R00331	0	ATP + GDP = ADP + Nucleoside triphosphate	C00002 + C00035 = C00008 + C00201	2.7.4.6	An09g05870	An09g05870	i
	R00412	0	Succinate + Acceptor = Fumarate + Reduced acceptor	C00042 + C00028 = C00122 + C00030	1.3.99.1	An01g02000 An06g00990 An01g13930 An02g05410 An08g04730 An14g04400 An16g07150	An06g00990 An16g07150	i
	R00519	1	Formate + NAD+ = H+ + CO2 + NADH	C00058 + C00003 = C00080 + C00011 + C00004	1.2.1.2	An15g00410	An15g00410	i
	R00538	0	Aldehyde + NAD+ + H2O = Carboxylate + NADH	C00071 + C00003 + C00001 = C00060 + C00004	1.2.1.3	An01g00620 An14g02870 An01g09260 An01g15170 An04g03400 An08g07290 An08g08510 An08g10820 An09g00250 An10g00850 An15g05890 An17g00970 An18g04130	An08g07290	i
	R00570	0	ATP + CDP = ADP + CTP	C00002 + C00112 = C00008 + C00063	2.7.4.6	An09g05870	An09g05870	i
	R00608	1	Methanol + Oxygen = Formaldehyde + H2O2	C00132 + C00007 = C00067 + C00027	1.1.3.13	An15g02200 An18g05480	An15g02200 An18g05480	i
	R00623	0	Primary alcohol + NAD+ = Aldehyde + NADH + H+	C00226 + C00003 = C00071 + C00004 + C00080	1.1.1.1	An01g12170 An01g14590 An01g14780 An01g15190 An02g02060 An02g02870 An03g01350 An03g05190 An04g02690 An07g07160 An13g03970 An07g09360 An08g09750 An09g00810 An09g03140 An09g03900 An09g06270 An10g00230 An10g00510 An10g00570 An15g04310 An11g03110 An11g04150 An11g04290 An11g07750 An11g08410 An12g04340 An12g09810 An12g09950 An13g00950 An13g01120 An13g03330 An17g01530 An14g01940 An14g02160 An14g07180 An1…	An17g01530	i
	R00624	0	Secondary alcohol + NAD+ = Ketone + NADH	C00432 + C00003 = C00709 + C00004	1.1.1.1	An01g12170 An01g14590 An01g14780 An01g15190 An02g02060 An02g02870 An03g01350 An03g05190 An04g02690 An07g07160 An13g03970 An07g09360 An08g09750 An09g00810 An09g03140 An09g03900 An09g06270 An10g00230 An10g00510 An10g00570 An15g04310 An11g03110 An11g04150 An11g04290 An11g07750 An11g08410 An12g04340 An12g09810 An12g09950 An13g00950 An13g01120 An13g03330 An17g01530 An14g01940 An14g02160 An14g07180 An1…	An17g01530	i
	R00631	1	Fatty acid + NADH = Aldehyde + NAD+ + H2O	C00162 + C00004 = C00071 + C00003 + C00001	1.2.1.3	An01g00620 An14g02870 An01g09260 An01g15170 An04g03400 An08g07290 An08g08510 An08g10820 An09g00250 An10g00850 An15g05890 An17g00970 An18g04130	An08g07290	i
	R00637	1	Primary alcohol + Oxygen = Aldehyde + H2O2	C00226 + C00007 = C00071 + C00027	1.1.3.13	An15g02200 An18g05480	An15g02200 An18g05480	i
	R00685	1	L-Tryptophan = Tryptamine + CO2	C00078 = C00398 + C00011	4.1.1.28	An01g02000 An06g00990 An01g11320 An11g04720	An06g00990	i
	R00699	1	L-Phenylalanine = Phenethylamine + CO2	C00079 = C05332 + C00011	4.1.1.28	An01g02000 An06g00990 An01g11320 An11g04720	An06g00990	i
	R00710	0	Acetaldehyde + NAD+ + H2O = Acetate + NADH + H+	C00084 + C00003 + C00001 = C00033 + C00004 + C00080	1.2.1.3 1.2.1.5	An01g00620 An14g02870 An01g09260 An01g15170 An04g03400 An07g01400 An08g07290 An08g08510 An08g10820 An09g00250 An10g00850 An15g05890 An17g00970 An18g04130	An08g07290	i
	R00711	0	Acetaldehyde + NADP+ + H2O = Acetate + NADPH + H+	C00084 + C00006 + C00001 = C00033 + C00005 + C00080	1.2.1.3 1.2.1.5	An01g00620 An14g02870 An01g09260 An01g15170 An04g03400 An07g01400 An08g07290 An08g08510 An08g10820 An09g00250 An10g00850 An15g05890 An17g00970 An18g04130	An08g07290	i
	R00715	0	N6-(L-1,3-Dicarboxypropyl)-L-lysine + NAD+ + H2O = L-Lysine + 2-Oxoglutarate + NADH + H+	C00449 + C00003 + C00001 = C00047 + C00026 + C00004 + C00080	1.5.1.7	An02g07500 An02g07500	An02g07500	i
	R00722	0	ATP + IDP = ADP + ITP	C00002 + C00104 = C00008 + C00081	2.7.4.6	An09g05870	An09g05870	i
	R00736	1	L-Tyrosine = Tyramine + CO2	C00082 = C00483 + C00011	4.1.1.28 4.1.1.25	An01g02000 An06g00990 An01g11320 An11g04720 An11g08250	An06g00990	i
	R00754	0	Ethanol + NAD+ = Acetaldehyde + NADH + H+	C00469 + C00003 = C00084 + C00004 + C00080	1.1.1.1	An01g12170 An01g14590 An01g14780 An01g15190 An02g02060 An02g02870 An03g01350 An03g05190 An04g02690 An07g07160 An13g03970 An07g09360 An08g09750 An09g00810 An09g03140 An09g03900 An09g06270 An10g00230 An10g00510 An10g00570 An15g04310 An11g03110 An11g04150 An11g04290 An11g07750 An11g08410 An12g04340 An12g09810 An12g09950 An13g00950 An13g01120 An13g03330 An17g01530 An14g01940 An14g02160 An14g07180 An1…	An17g01530	i
	R00891	1	L-Serine + Sulfide = L-Cysteine + H2O	C00065 + C00297 = C00097 + C00001	4.2.1.22	An02g12060 An05g00160	An02g12060 An05g00160	i
	R00904	1	beta-Aminopropion aldehyde + NAD+ + H2O = beta-Alanine + NADH	C05665 + C00003 + C00001 = C00099 + C00004	1.2.1.3	An01g00620 An14g02870 An01g09260 An01g15170 An04g03400 An08g07290 An08g08510 An08g10820 An09g00250 An10g00850 An15g05890 An17g00970 An18g04130	An08g07290	i
	R01036	0	Glycerol + NAD+ = D-Glyceraldehyde + NADH + H+	C00116 + C00003 = C00577 + C00004 + C00080	1.1.1.1 1.1.1.2 1.1.1.21 1.1.1.72	An01g12170 An01g14590 An01g14780 An01g14880 An01g15190 An02g02060 An02g02870 An03g01350 An03g05190 An03g06430 An04g02690 An05g02070 An07g07160 An13g03970 An07g09360 An07g10290 An08g09750 An09g00810 An09g03140 An09g03900 An09g06270 An10g00010 An10g00230 An10g00510 An10g00570 An15g04310 An11g03110 An11g03680 An11g04150 An11g04290 An11g07750 An11g08410 An12g00670 An12g04340 An12g09810 An12g09950 An1…	An17g01530	i
	R01041	1	Glycerol + NADP+ = D-Glyceraldehyde + NADPH + H+	C00116 + C00006 = C00577 + C00005 + C00080	1.1.1.1 1.1.1.2 1.1.1.21 1.1.1.72	An01g12170 An01g14590 An01g14780 An01g14880 An01g15190 An02g02060 An02g02870 An03g01350 An03g05190 An03g06430 An04g02690 An05g02070 An07g07160 An13g03970 An07g09360 An07g10290 An08g09750 An09g00810 An09g03140 An09g03900 An09g06270 An10g00010 An10g00230 An10g00510 An10g00570 An15g04310 An11g03110 An11g03680 An11g04150 An11g04290 An11g07750 An11g08410 An12g00670 An12g04340 An12g09810 An12g09950 An1…	An17g01530	i
	R01137	0	ATP + dADP = ADP + dATP	C00002 + C00206 = C00008 + C00131	2.7.4.6	An09g05870	An09g05870	i
	R01167	1	L-Histidine = 1H-Imidazole-4-ethanamine + CO2	C00135 = C00388 + C00011	4.1.1.28	An01g02000 An06g00990 An01g11320 An11g04720	An06g00990	i
	R01289	1	L-Serine + L-Homocysteine = Cystathionine + H2O	C00065 + C00155 = C00542 + C00001	4.2.1.22	An02g12060 An05g00160	An02g12060 An05g00160	i
	R01290	1	L-Serine + L-Homocysteine = L-Cystathionine + H2O	C00065 + C00155 = C02291 + C00001	4.2.1.22	An02g12060 An05g00160	An02g12060 An05g00160	i
	R01325	0	Citrate = cis-Aconitate + H2O	C00158 = C00417 + C00001	4.2.1.3	An02g11040 An08g10530 An09g03870 An15g07730 An16g05760	An08g10530	i
	R01430	0	D-Xylose + NADP+ = D-Xylonolactone + NADPH + H+	C00181 + C00006 = C02266 + C00005 + C00080	1.1.1.179	An01g03740 An12g07740	An01g03740	i
	R01465	1	L-Threonine + NAD+ = L-2-Amino-3-oxobutanoic acid + NADH + H+	C00188 + C00003 = C03508 + C00004 + C00080	1.1.1.103	An01g03480 An05g02000 An07g01290 An14g03510	An01g03480	i
	R01547	1	ATP + dAMP = ADP + dADP	C00002 + C00360 = C00008 + C00206	2.7.4.3	An01g04710 An07g10100	An07g10100 An07g10100	i
	R01699	1	Pyruvate + Lipoamide = S-Acetyldihydrolipoamide + CO2	C00022 + C00248 = C01136 + C00011	1.2.4.1	An01g00100 An07g09530 An08g12150 An11g07550 An11g04550 An13g03150	An07g09530	i
	R01736	1	(R)-S-Lactoylglutathione + H2O = Glutathione + (R)-Lactate	C03451 + C00001 = C00051 + C00256	3.1.2.6	An04g07220 An07g00930 An11g07320 An14g06340	An14g06340	i
	R01752	0	D-Glyceraldehyde + NAD+ + H2O = D-Glycerate + NADH + H+	C00577 + C00003 + C00001 = C00258 + C00004 + C00080	1.2.1.3	An01g00620 An14g02870 An01g09260 An01g15170 An04g03400 An08g07290 An08g08510 An08g10820 An09g00250 An10g00850 An15g05890 An17g00970 An18g04130	An08g07290	i
	R01773	0	L-Homoserine + NAD+ = L-Aspartate 4-semialdehyde + NADH + H+	C00263 + C00003 = C00441 + C00004 + C00080	1.1.1.3	An02g07430	An02g07430 An02g07430	i
	R01775	0	L-Homoserine + NADP+ = L-Aspartate 4-semialdehyde + NADPH + H+	C00263 + C00006 = C00441 + C00005 + C00080	1.1.1.3	An02g07430	An02g07430 An02g07430	i
	R01793	0	Dihydrobiopterin + NADH + H+ = Tetrahydrobiopterin + NAD+	C00268 + C00004 + C00080 = C00272 + C00003	1.5.1.34	An14g02460 An18g01780	An14g02460	i
	R01794	0	Dihydrobiopterin + NADPH + H+ = Tetrahydrobiopterin + NADP+	C00268 + C00005 + C00080 = C00272 + C00006	1.5.1.34	An14g02460 An18g01780	An14g02460	i
	R01829	1	Glycerone phosphate + D-Erythrose 4-phosphate = Sedoheptulose 1,7-bisphosphate	C00111 + C00279 = C00447	4.1.2.13	An02g07470 An05g02040 An14g04410 An16g00110	An02g07470	i
	R01857	0	ATP + dGDP = ADP + dGTP	C00002 + C00361 = C00008 + C00286	2.7.4.6	An09g05870	An09g05870	i
	R01900	0	Isocitrate = cis-Aconitate + H2O	C00311 = C00417 + C00001	4.2.1.3	An02g11040 An08g10530 An09g03870 An15g07730 An16g05760	An08g10530	i
	R01937	1	2-Aminomuconate + NADH + H+ + H2O = 2-Oxoadipate + NH3 + NAD+	C02220 + C00004 + C00080 + C00001 = C00322 + C00014 + C00003	1.5.1.-	An02g07500 An12g07100	An02g07500	i
	R01938	1	2-Aminomuconate + NADPH + H+ + H2O = 2-Oxoadipate + NH3 + NADP+	C02220 + C00005 + C00080 + C00001 = C00322 + C00014 + C00006	1.5.1.-	An02g07500 An12g07100	An02g07500	i
	R01986	1	4-Aminobutanal + NADP+ + H2O = 4-Aminobutanoate + NADPH	C00555 + C00006 + C00001 = C00334 + C00005	1.2.1.3	An01g00620 An14g02870 An01g09260 An01g15170 An04g03400 An08g07290 An08g08510 An08g10820 An09g00250 An10g00850 An15g05890 An17g00970 An18g04130	An08g07290	i
	R02016	1	Oxidized thioredoxin + NADPH + H+ = Thioredoxin + NADP+	C00343 + C00005 + C00080 = C00342 + C00006	1.8.1.9	An01g08570	An01g08570	i
	R02080	1	3,4-Dihydroxy-L-phenylalanine = 4-(2-Aminoethyl)-1,2-benzenediol + CO2	C00355 = C03758 + C00011	4.1.1.28 4.1.1.25	An01g02000 An06g00990 An01g11320 An11g04720 An11g08250	An06g00990	i
	R02093	1	ATP + dTDP = ADP + dTTP	C00002 + C00363 = C00008 + C00459	2.7.4.6	An09g05870	An09g05870	i
	R02106	1	Urate + Oxygen + H2O = 5-Hydroxyisourate + H2O2	C00366 + C00007 + C00001 = C11821 + C00027	1.7.3.3	An02g06030 An03g02330	An02g06030	i
	R02161	0	Ubiquinol + 2 Ferricytochrome c = Ubiquinone + 2 Ferrocytochrome c	C00390 + 2 C00125 = C00399 + 2 C00126	1.10.2.2	An01g06180 An01g12210 An04g01200 An04g05220 An08g06550 An09g06650 An14g04080	An09g06650	i
	R02326	0	ATP + dCDP = ADP + dCTP	C00002 + C00705 = C00008 + C00458	2.7.4.6	An09g05870	An09g05870	i
	R02331	0	ATP + dUDP = ADP + dUTP	C00002 + C01346 = C00008 + C00460	2.7.4.6	An09g05870	An09g05870	i
	R02549	0	4-Aminobutanal + NAD+ + H2O = 4-Aminobutanoate + NADH + H+	C00555 + C00003 + C00001 = C00334 + C00004 + C00080	1.2.1.3 1.2.1.19	An01g00620 An14g02870 An01g02910 An01g02920 An01g09260 An01g15170 An04g03400 An08g07290 An08g08510 An08g10820 An09g00250 An10g00850 An15g05890 An17g00970 An18g04130	An08g07290	i
	R02568	0	D-Fructose 1-phosphate = Glycerone phosphate + D-Glyceraldehyde	C01094 = C00111 + C00577	4.1.2.13	An02g07470 An05g02040 An14g04410 An16g00110	An02g07470	i
	R02678	1	Indole-3-acetaldehyde + NAD+ + H2O = Indole-3-acetate + NADH + H+	C00637 + C00003 + C00001 = C00954 + C00004 + C00080	1.2.1.3	An01g00620 An14g02870 An01g09260 An01g15170 An04g03400 An08g07290 An08g08510 An08g10820 An09g00250 An10g00850 An15g05890 An17g00970 An18g04130	An08g07290	i
	R02701	1	5-Hydroxy-L-tryptophan = 3-(2-Aminoethyl)-1H-indol-5-ol + CO2	C00643 = C00780 + C00011	4.1.1.28	An01g02000 An06g00990 An01g11320 An11g04720	An06g00990	i
	R02940	1	2-Propyn-1-al + NAD+ + H2O = Propynoate + NADH	C05985 + C00003 + C00001 = C00804 + C00004	1.2.1.3	An01g00620 An14g02870 An01g09260 An01g15170 An04g03400 An08g07290 An08g08510 An08g10820 An09g00250 An10g00850 An15g05890 An17g00970 An18g04130	An08g07290	i
	R02957	0	D-Glucuronolactone + NAD+ + 2 H2O = D-Glucarate + NADH + H+	C02670 + C00003 + 2 C00001 = C00818 + C00004 + C00080	1.2.1.3	An01g00620 An14g02870 An01g09260 An01g15170 An04g03400 An08g07290 An08g08510 An08g10820 An09g00250 An10g00850 An15g05890 An17g00970 An18g04130	An08g07290	i
	R03051	1	2-Acetolactate + NADPH + H+ = 2,3-Dihydroxy-3-methylbutanoate + NADP+	C00900 + C00005 + C00080 = C04039 + C00006	1.1.1.86	An09g03940	An09g03940	i
	R03084	0	3-Dehydroquinate = 3-Dehydroshikimate + H2O	C00944 = C02637 + C00001	4.2.1.10 4.2.1.11	An03g06800 An04g00780 An04g00790 An08g06800 An08g06810 An18g06250	An18g06250	i
	R03270	1	2-(alpha-Hydroxyethyl)thiamine diphosphate + Lipoamide = S-Acetyldihydrolipoamide + Thiamin diphosphate	C05125 + C00248 = C01136 + C00068	1.2.4.1	An01g00100 An07g09530 An08g12150 An11g07550 An11g04550 An13g03150	An07g09530	i
	R03283	1	4-Trimethylammoniobutanal + NAD+ + H2O = 4-Trimethylammoniobutanoate + NADH + H+	C01149 + C00003 + C00001 = C01181 + C00004 + C00080	1.2.1.3	An01g00620 An14g02870 An01g09260 An01g15170 An04g03400 An08g07290 An08g08510 An08g10820 An09g00250 An10g00850 An15g05890 An17g00970 An18g04130	An08g07290	i
	R03530	0	ATP + dIDP = ADP + dITP	C00002 + C01344 = C00008 + C01345	2.7.4.6	An09g05870	An09g05870	i
	R03793	0	(S)-Mandelate + Acceptor = alpha-Oxo-benzeneacetic acid + Reduced acceptor	C01984 + C00028 = C02137 + C00030	1.1.99.-	An13g01960 An16g09050 An18g00940 An18g05480	An18g05480	i
	R03869	1	(S)-Methylmalonate semialdehyde + NAD+ + H2O = Methylmalonate + NADH	C06002 + C00003 + C00001 = C02170 + C00004	1.2.1.3	An01g00620 An14g02870 An01g09260 An01g15170 An04g03400 An08g07290 An08g08510 An08g10820 An09g00250 An10g00850 An15g05890 An17g00970 An18g04130	An08g07290	i
	R04065	1	Imidazole-4-acetaldehyde + NAD+ + H2O = Imidazole-4-acetate + NADH + H+	C05130 + C00003 + C00001 = C02835 + C00004 + C00080	1.2.1.3	An01g00620 An14g02870 An01g09260 An01g15170 An04g03400 An08g07290 An08g08510 An08g10820 An09g00250 An10g00850 An15g05890 An17g00970 An18g04130	An08g07290	i
	R04090	1	S-(2-Hydroxyacyl)glutathione + H2O = Glutathione + 2-Hydroxy carboxylate	C03899 + C00001 = C00051 + C02929	3.1.2.6	An04g07220 An07g00930 An11g07320 An14g06340	An14g06340	i
	R04105	0	Ethyl (R)-3-hydroxyhexanoate + NADP+ = Ethyl 3-oxohexanoate + NADPH	C03864 + C00006 = C02975 + C00005	1.1.1.179	An01g03740 An12g07740	An01g03740	i
	R04160	0	(S)-4-Hydroxymandelate + Acceptor = 4-Hydroxyphenylglyoxylate + Reduced acceptor	C03198 + C00028 = C03590 + C00030	1.1.99.-	An13g01960 An16g09050 An18g00940 An18g05480	An18g05480	i
	R04189	1	N2-Succinyl-L-arginine = N2-Succinyl-L-ornithine + CO2 + 2 NH3	C03296 = C03415 + C00011 + 2 C00014	3.-.-.-	An01g03300 An01g05800 An01g07630 An01g10650 An01g13530 An02g12500 An03g03850 An06g00660 An06g01270 An07g09320 An08g09710 An09g01710 An11g10450 An12g02330 An12g03010 An13g02260 An13g03490 An14g04290 An14g06970 An15g07240 An19g00410	An01g05800	i
	R04206	0	3-Phospho-D-erythronate = Phosphoenol-4-deoxy-3-tetrulosonate + H2O	C03356 = C04309 + C00001	4.2.1.11	An18g06250	An18g06250	i
	R04249	1	(2-Aminoethyl)phosphonate = 1-Hydroxy-2-aminoethylphosphonate	C03557 = C05678	1.1.99.-	An13g01960 An16g09050 An18g00940 An18g05480	An18g05480	i
	R04405	1	5-Methyltetrahydropteroyltri-L-glutamate + L-Homocysteine = Tetrahydropteroyltri-L-glutamate + L-Methionine	C04489 + C00155 = C04144 + C00073	2.1.1.14	An01g06810 An02g07800 An04g01750 An14g02640	An04g01750	i
	R04439	0	(R)-2,3-Dihydroxy-3-methylbutanoate + NADP+ = (S)-2-Acetolactate + NADPH	C04272 + C00006 = C06010 + C00005	1.1.1.86	An09g03940	An09g03940	i
	R04440	0	(R)-2,3-Dihydroxy-3-methylbutanoate + NADP+ = 3-Hydroxy-3-methyl-2-oxobutanoic acid + NADPH	C04272 + C00006 = C04181 + C00005	1.1.1.86	An09g03940	An09g03940	i
	R04506	1	3alpha,7alpha-Dihydroxy-5beta-cholestan-26-al + NAD+ + H2O = 3alpha,7alpha-Dihydroxy-5beta-cholestanate + NADH + H+	C05445 + C00003 + C00001 = C04554 + C00004 + C00080	1.2.1.3	An01g00620 An14g02870 An01g09260 An01g15170 An04g03400 An08g07290 An08g08510 An08g10820 An09g00250 An10g00850 An15g05890 An17g00970 An18g04130	An08g07290	i
	R04771	1	ATP + Selenomethionine + H2O = Orthophosphate + Pyrophosphate + Se-Adenosylselenomethionine	C00002 + C05335 + C00001 = C00009 + C00013 + C05691	2.5.1.6	An02g10660 An08g02700	An08g02700	i
	R04805	1	3alpha,7alpha,26-Trihydroxy-5beta-cholestane + NAD+ = 3alpha,7alpha-Dihydroxy-5beta-cholestan-26-al + NADH	C05444 + C00003 = C05445 + C00004	1.1.1.1	An01g12170 An01g14590 An01g14780 An01g15190 An02g02060 An02g02870 An03g01350 An03g05190 An04g02690 An07g07160 An13g03970 An07g09360 An08g09750 An09g00810 An09g03140 An09g03900 An09g06270 An10g00230 An10g00510 An10g00570 An15g04310 An11g03110 An11g04150 An11g04290 An11g07750 An11g08410 An12g04340 An12g09810 An12g09950 An13g00950 An13g01120 An13g03330 An17g01530 An14g01940 An14g02160 An14g07180 An1…	An17g01530	i
	R04880	0	3,4-Dihydroxyphenylethyleneglycol + NAD+ = 3,4-Dihydroxymandelaldehyde + NADH	C05576 + C00003 = C05577 + C00004	1.1.1.1	An01g12170 An01g14590 An01g14780 An01g15190 An02g02060 An02g02870 An03g01350 An03g05190 An04g02690 An07g07160 An13g03970 An07g09360 An08g09750 An09g00810 An09g03140 An09g03900 An09g06270 An10g00230 An10g00510 An10g00570 An15g04310 An11g03110 An11g04150 An11g04290 An11g07750 An11g08410 An12g04340 An12g09810 An12g09950 An13g00950 An13g01120 An13g03330 An17g01530 An14g01940 An14g02160 An14g07180 An1…	An17g01530	i
	R04903	1	5-Hydroxyindoleacetaldehyde + NAD+ + H2O = 5-Hydroxyindoleacetate + H+ + NADH	C05634 + C00003 + C00001 = C05635 + C00080 + C00004	1.2.1.3	An01g00620 An14g02870 An01g09260 An01g15170 An04g03400 An08g07290 An08g08510 An08g10820 An09g00250 An10g00850 An15g05890 An17g00970 An18g04130	An08g07290	i
	R04909	1	5-Hydroxykynurenine = 5-Hydroxykynurenamine + CO2	C05651 = C05638 + C00011	4.1.1.28	An01g02000 An06g00990 An01g11320 An11g04720	An06g00990	i
	R04942	1	L-Serine + Selenohomocysteine = Selenocystathionine + H2O	C00065 + C05698 = C05699 + C00001	4.2.1.22	An02g12060 An05g00160	An02g12060 An05g00160	i
	R05050	1	N4-Acetylaminobutanal + NAD+ + H2O = 4-Acetamidobutanoate + NADH + H+	C05936 + C00003 + C00001 = C02946 + C00004 + C00080	1.2.1.3	An01g00620 An14g02870 An01g09260 An01g15170 An04g03400 An08g07290 An08g08510 An08g10820 An09g00250 An10g00850 An15g05890 An17g00970 An18g04130	An08g07290	i
	R05068	0	(R)-2,3-Dihydroxy-3-methylpentanoate + NADP+ = (R)-3-Hydroxy-3-methyl-2-oxopentanoate + NADPH + H+	C06007 + C00006 = C14463 + C00005 + C00080	1.1.1.86	An09g03940	An09g03940	i
	R05069	0	(S)-2-Aceto-2-hydroxybutanoate = (R)-3-Hydroxy-3-methyl-2-oxopentanoate	C06006 = C14463	1.1.1.86	An09g03940	An09g03940	i
	R05071	0	(S)-2-Acetolactate = 3-Hydroxy-3-methyl-2-oxobutanoic acid	C06010 = C04181	1.1.1.86	An09g03940	An09g03940	i
	R05119	1	3-Butyn-1-al + NAD+ + H2O = 3-Butynoate + NADH	C06145 + C00003 + C00001 = C06144 + C00004	1.2.1.3	An01g00620 An14g02870 An01g09260 An01g15170 An04g03400 An08g07290 An08g08510 An08g10820 An09g00250 An10g00850 An15g05890 An17g00970 An18g04130	An08g07290	i
	R05233	1	trans-3-Chloro-2-propene-1-ol = 3-Chloroallyl aldehyde + 2 H+	C06611 = C06613 + 2 C00080	1.1.99.-	An13g01960 An16g09050 An18g00940 An18g05480	An18g05480	i
	R05234	1	cis-3-Chloro-2-propene-1-ol = 3-Chloroallyl aldehyde + 2 H+	C06612 = C06613 + 2 C00080	1.1.99.-	An13g01960 An16g09050 An18g00940 An18g05480	An18g05480	i
	R05286	1	Chloroacetaldehyde + NAD+ + H2O = Chloroacetic acid + NADH	C06754 + C00003 + C00001 = C06755 + C00004	1.2.1.3	An01g00620 An14g02870 An01g09260 An01g15170 An04g03400 An08g07290 An08g08510 An08g10820 An09g00250 An10g00850 An15g05890 An17g00970 An18g04130	An08g07290	i
	R05378	0	2-Deoxy-5-keto-D-gluconic acid 6-phosphate = 3-Oxopropanoate + Glycerone phosphate	C06893 = C00222 + C00111	4.1.2.13	An02g07470 An05g02040 An14g04410 An16g00110	An02g07470	i
	R05647	0	D-glycero-D-manno-Heptose 1,7-bisphosphate + H2O = D-glycero-D-manno-Heptose 1-phosphate + Orthophosphate	C11472 + C00001 = C07838 + C00009	3.1.-.-	An01g05800 An02g07640 An03g02820 An03g06490 An04g03100 An07g05740 An07g05930 An07g06200 An08g07330 An09g02160 An10g00440 An11g03380 An11g08610 An12g01020 An12g02550 An12g04630 An12g04640 An15g05030 An16g00030 An18g00910	An01g05800	i
	R05823	0	2-Dehydro-D-gluconate + NADP+ = 2-Dehydro-L-idonate + NADPH + H+	C00629 + C00006 = C02780 + C00005 + C00080	1.1.1.274	An07g07300 An08g01520 An08g01740 An09g04070	An08g01740	i
	R06346	1	Gibberellin A20 = Gibberellin A5	C02035 = C11871	1.14.11.-	An01g09560 An01g15100 An03g00660 An06g00890 An08g03730 An11g00600 An11g03620 An12g10220 An15g07490	An03g00660	i
	R06347	1	Gibberellin A5 = Gibberellin A3	C11871 = C01699	1.14.11.-	An01g09560 An01g15100 An03g00660 An06g00890 An08g03730 An11g00600 An11g03620 An12g10220 An15g07490	An03g00660	i
	R06349	1	Gibberellin A9 = 2,3-Dehydro-gibberellin A9	C11863 = C11866	1.14.11.-	An01g09560 An01g15100 An03g00660 An06g00890 An08g03730 An11g00600 An11g03620 An12g10220 An15g07490	An03g00660	i
	R06350	1	2,3-Dehydro-gibberellin A9 = Gibberellin A7	C11866 = C11867	1.14.11.-	An01g09560 An01g15100 An03g00660 An06g00890 An08g03730 An11g00600 An11g03620 An12g10220 An15g07490	An03g00660	i
	R06366	1	Perillyl aldehyde + H2O + NAD+ = Perillic acid + NADH + H+	C02576 + C00001 + C00003 = C11924 + C00004 + C00080	1.2.1.3	An01g00620 An14g02870 An01g09260 An01g15170 An04g03400 An08g07290 An08g08510 An08g10820 An09g00250 An10g00850 An15g05890 An17g00970 An18g04130	An08g07290	i
	R06399	1	Limonene-1,2-diol = (1S,4R)-1-Hydroxy-2-oxolimonene	C07276 = C11937	1.1.99.-	An13g01960 An16g09050 An18g00940 An18g05480	An18g05480	i
	R06917	1	1-Hydroxymethylnaphthalene + NAD+ = 1-Naphthaldehyde + NADH + H+	C14089 + C00003 = C14090 + C00004 + C00080	1.1.1.1	An01g12170 An01g14590 An01g14780 An01g15190 An02g02060 An02g02870 An03g01350 An03g05190 An04g02690 An07g07160 An13g03970 An07g09360 An08g09750 An09g00810 An09g03140 An09g03900 An09g06270 An10g00230 An10g00510 An10g00570 An15g04310 An11g03110 An11g04150 An11g04290 An11g07750 An11g08410 An12g04340 An12g09810 An12g09950 An13g00950 An13g01120 An13g03330 An17g01530 An14g01940 An14g02160 An14g07180 An1…	An17g01530	i
	R06927	1	(2-Naphthyl)methanol + NAD+ = 2-Naphthaldehyde + NADH + H+	C02909 + C00003 = C14099 + C00004 + C00080	1.1.1.1	An01g12170 An01g14590 An01g14780 An01g15190 An02g02060 An02g02870 An03g01350 An03g05190 An04g02690 An07g07160 An13g03970 An07g09360 An08g09750 An09g00810 An09g03140 An09g03900 An09g06270 An10g00230 An10g00510 An10g00570 An15g04310 An11g03110 An11g04150 An11g04290 An11g07750 An11g08410 An12g04340 An12g09810 An12g09950 An13g00950 An13g01120 An13g03330 An17g01530 An14g01940 An14g02160 An14g07180 An1…	An17g01530	i
	R00118	1	NADP+ + H2O = Orthophosphate + NAD+	C00006 + C00001 = C00009 + C00003	3.1.3.-	An01g03700 An01g03720 An02g01180 An02g07230 An02g11970 An03g02670 An03g05930 An04g03870 An06g00850 An08g01510 An08g02530 An08g11030 An11g05330 An12g01910 An14g05510 An18g03040		m
	R00173	1	Pyridoxal phosphate + H2O = Pyridoxal + Orthophosphate	C00018 + C00001 = C00250 + C00009	3.1.3.-	An01g03700 An01g03720 An02g01180 An02g07230 An02g11970 An03g02670 An03g05930 An04g03870 An06g00850 An08g01510 An08g02530 An08g11030 An11g05330 An12g01910 An14g05510 An18g03040		m
	R00548	1	FMN + H2O = Riboflavin + Orthophosphate	C00061 + C00001 = C00255 + C00009	3.1.3.2	An01g10750 An03g05930 An04g02600 An08g09850 An08g11030 An09g00310 An09g01630 An12g01910 An12g10630 An13g01750 An14g01550 An14g02650 An15g07000 An16g01730 An16g09130 An18g01340 An18g04040 An18g04140 An18g04460		m
	R00626	1	Orthophosphoric monoester + H2O = Alcohol + Orthophosphate	C01153 + C00001 = C00069 + C00009	3.1.3.2 3.1.3.1	An01g10750 An03g05930 An04g02600 An07g07520 An08g09850 An08g11030 An09g00310 An09g01630 An09g06330 An12g01910 An12g10630 An13g01750 An14g01550 An14g02650 An15g07000 An16g01730 An16g09130 An18g01340 An18g04040 An18g04140 An18g04460		m
	R00725	1	ITP + D-Glucose = IDP + D-Glucose 6-phosphate	C00081 + C00031 = C00104 + C00092	2.7.1.1	An02g14380 An06g00380 An12g08610 An13g00510 An15g05940 An16g01620	An12g08610	m
	R00760	1	ATP + D-Fructose = ADP + D-Fructose 6-phosphate	C00002 + C00095 = C00008 + C00085	2.7.1.1	An02g14380 An06g00380 An12g08610 An13g00510 An15g05940 An16g01620	An12g08610	m
	R00867	1	ATP + D-Fructose = ADP + beta-D-Fructose 6-phosphate	C00002 + C00095 = C00008 + C00085	2.7.1.1	An02g14380 An06g00380 An12g08610 An13g00510 An15g05940 An16g01620	An12g08610	m
	R00872	1	D-Fructose 2-phosphate + H2O = D-Fructose + Orthophosphate	C03267 + C00001 = C00095 + C00009	3.1.3.-	An01g03700 An01g03720 An02g01180 An02g07230 An02g11970 An03g02670 An03g05930 An04g03870 An06g00850 An08g01510 An08g02530 An08g11030 An11g05330 An12g01910 An14g05510 An18g03040		m
	R00876	1	ITP + D-Fructose = IDP + D-Fructose 6-phosphate	C00081 + C00095 = C00104 + C00085	2.7.1.1	An02g14380 An06g00380 An12g08610 An13g00510 An15g05940 An16g01620	An12g08610	m
	R01103	1	Raffinose + H2O = D-Galactose + Sucrose	C00492 + C00001 = C00124 + C00089	3.2.1.22	An01g01320 An02g11150 An06g00170 An09g00260 An09g00270 An11g06330 An14g01800	An02g11150	m
	R01104	1	3-beta-D-Galactosyl-sn-glycerol + H2O = D-Galactose + Glycerol	C05401 + C00001 = C00124 + C00116	3.2.1.22	An01g01320 An02g11150 An06g00170 An09g00260 An09g00270 An11g06330 An14g01800	An02g11150	m
	R01139	1	dATP + D-Glucose = dADP + D-Glucose 6-phosphate	C00131 + C00031 = C00206 + C00092	2.7.1.1	An02g14380 An06g00380 An12g08610 An13g00510 An15g05940 An16g01620	An12g08610	m
	R01140	1	dATP + D-Fructose = dADP + D-Fructose 6-phosphate	C00131 + C00095 = C00206 + C00085	2.7.1.1	An02g14380 An06g00380 An12g08610 An13g00510 An15g05940 An16g01620	An12g08610	m
	R01194	1	1-alpha-D-Galactosyl-myo-inositol + H2O = myo-Inositol + D-Galactose	C01235 + C00001 = C00137 + C00124	3.2.1.22	An01g01320 An02g11150 An06g00170 An09g00260 An09g00270 An11g06330 An14g01800	An02g11150	m
	R01326	1	ATP + D-Mannose = ADP + D-Mannose 6-phosphate	C00002 + C00159 = C00008 + C00275	2.7.1.1	An02g14380 An06g00380 An12g08610 An13g00510 An15g05940 An16g01620	An12g08610	m
	R01327	1	ITP + D-Mannose = IDP + D-Mannose 6-phosphate	C00081 + C00159 = C00104 + C00275	2.7.1.1	An02g14380 An06g00380 An12g08610 An13g00510 An15g05940 An16g01620	An12g08610	m
	R01329	1	Epimelibiose + H2O = D-Mannose + D-Galactose	C05400 + C00001 = C00159 + C00124	3.2.1.22	An01g01320 An02g11150 An06g00170 An09g00260 An09g00270 An11g06330 An14g01800	An02g11150	m
	R01330	1	dATP + D-Mannose = dADP + D-Mannose 6-phosphate	C00131 + C00159 = C00206 + C00275	2.7.1.1	An02g14380 An06g00380 An12g08610 An13g00510 An15g05940 An16g01620	An12g08610	m
	R01480	1	alpha-D-Glucuronoside + H2O = Alcohol + D-Glucuronate	C06370 + C00001 = C00069 + C00191	3.2.1.139	An14g05800		m
	R01600	1	ATP + beta-D-Glucose = ADP + beta-D-Glucose 6-phosphate	C00002 + C00031 = C00008 + C00092	2.7.1.1 2.7.1.2	An02g14380 An06g00380 An12g08610 An13g00510 An15g05940 An16g01620	An12g08610	m
	R01602	0	alpha-D-Glucose = beta-D-Glucose	C00031 = C00031	5.1.3.3	An02g09090 An11g10890	An11g10890	m
	R01786	1	ATP + alpha-D-Glucose = ADP + alpha-D-Glucose 6-phosphate	C00002 + C00031 = C00008 + C00092	2.7.1.1 2.7.1.2	An02g14380 An06g00380 An12g08610 An13g00510 An15g05940 An16g01620	An12g08610	m
	R01911	1	Pyridoxine phosphate + H2O = Pyridoxine + Orthophosphate	C00627 + C00001 = C00314 + C00009	3.1.3.-	An01g03700 An01g03720 An02g01180 An02g07230 An02g11970 An03g02670 An03g05930 An04g03870 An06g00850 An08g01510 An08g02530 An08g11030 An11g05330 An12g01910 An14g05510 An18g03040		m
	R01961	1	ATP + D-Glucosamine = ADP + D-Glucosamine 6-phosphate	C00002 + C00329 = C00008 + C00352	2.7.1.1	An02g14380 An06g00380 An12g08610 An13g00510 An15g05940 An16g01620	An12g08610	m
	R01964	1	ITP + D-Glucosamine = IDP + D-Glucosamine 6-phosphate	C00081 + C00329 = C00104 + C00352	2.7.1.1	An02g14380 An06g00380 An12g08610 An13g00510 An15g05940 An16g01620	An12g08610	m
	R01965	1	dATP + D-Glucosamine = dADP + D-Glucosamine 6-phosphate	C00131 + C00329 = C00206 + C00352	2.7.1.1	An02g14380 An06g00380 An12g08610 An13g00510 An15g05940 An16g01620	An12g08610	m
	R01982	1	Pectate + H2O = D-Galacturonate + Pectate	C00470 + C00001 = C00333 + C00470	3.2.1.15 3.2.1.67	An01g11520 An01g14650 An01g14670 An16g06990 An02g04900 An02g12450 An03g02080 An03g06740 An04g09700 An05g02440 An06g02070 An07g01000 An09g03260 An09g05920 An11g04040 An11g06320 An12g00950 An14g04200 An12g07500 An15g05370 An18g04800 An18g04810 An18g04810		m
	R02135	1	Thiamin monophosphate + H2O = Thiamin + Orthophosphate	C01081 + C00001 = C00378 + C00009	3.1.3.-	An01g03700 An01g03720 An02g01180 An02g07230 An02g11970 An03g02670 An03g05930 An04g03870 An06g00850 An08g01510 An08g02530 An08g11030 An11g05330 An12g01910 An14g05510 An18g03040		m
	R02360	1	Pectate + H2O = 4-(4-Deoxy-beta-D-gluc-4-enuronosyl)-D-galacturonate + Pectate	C00470 + C00001 = C04733 + C00470	3.2.1.15	An01g11520 An01g14650 An01g14670 An16g06990 An02g04900 An02g12450 An03g02080 An04g09700 An05g02440 An06g02070 An07g01000 An09g03260 An09g05920 An11g04040 An11g06320 An12g00950 An14g04200 An15g05370 An18g04800 An18g04810		m
	R02494	1	Pyridoxamine phosphate + H2O = Pyridoxamine + Orthophosphate	C00647 + C00001 = C00534 + C00009	3.1.3.-	An01g03700 An01g03720 An02g01180 An02g07230 An02g11970 An03g02670 An03g05930 An04g03870 An06g00850 An08g01510 An08g02530 An08g11030 An11g05330 An12g01910 An14g05510 An18g03040		m
	R02703	0	D-Mannitol 1-phosphate + NAD+ = beta-D-Fructose 6-phosphate + NADH	C00644 + C00003 = C00085 + C00004	1.1.1.17	An02g05220 An02g05830 An16g04200		m
	R02706	1	N-Acetyl-D-mannosamine + Orthophosphate = N-Acetyl-D-mannosamine 6-phosphate + H2O	C00645 + C00009 = C04257 + C00001	3.1.3.-	An01g03700 An01g03720 An02g01180 An02g07230 An02g11970 An03g02670 An03g05930 An04g03870 An06g00850 An08g01510 An08g02530 An08g11030 An11g05330 An12g01910 An14g05510 An18g03040		m
	R02739	0	alpha-D-Glucose 6-phosphate = beta-D-Glucose 6-phosphate	C00092 = C00092	5.3.1.9	An16g05420		m
	R02740	0	alpha-D-Glucose 6-phosphate = beta-D-Fructose 6-phosphate	C00092 = C00085	5.3.1.9	An16g05420		m
	R02807	0	Hg + NADP+ + H+ = Hg2+ + NADPH	C01319 + C00006 + C00080 = C00703 + C00005	1.16.1.1	An12g09510 An12g09510		m
	R02848	1	ATP + D-Hexose = ADP + D-Hexose 6-phosphate	C00002 + C00738 = C00008 + C02965	2.7.1.1	An02g14380 An06g00380 An12g08610 An13g00510 An15g05940 An16g01620	An12g08610	m
	R02849	1	ITP + D-Hexose = IDP + D-Hexose 6-phosphate	C00081 + C00738 = C00104 + C02965	2.7.1.1	An02g14380 An06g00380 An12g08610 An13g00510 An15g05940 An16g01620	An12g08610	m
	R02850	1	dATP + D-Hexose = dADP + D-Hexose 6-phosphate	C00131 + C00738 = C00206 + C02965	2.7.1.1	An02g14380 An06g00380 An12g08610 An13g00510 An15g05940 An16g01620	An12g08610	m
	R02865	1	ATP + D-Sorbitol = ADP + Sorbitol 6-phosphate	C00002 + C00794 = C00008 + C01096	2.7.1.1	An02g14380 An06g00380 An12g08610 An13g00510 An15g05940 An16g01620	An12g08610	m
	R02867	1	ITP + D-Sorbitol = IDP + Sorbitol 6-phosphate	C00081 + C00794 = C00104 + C01096	2.7.1.1	An02g14380 An06g00380 An12g08610 An13g00510 An15g05940 An16g01620	An12g08610	m
	R02868	1	dATP + D-Sorbitol = dADP + Sorbitol 6-phosphate	C00131 + C00794 = C00206 + C01096	2.7.1.1	An02g14380 An06g00380 An12g08610 An13g00510 An15g05940 An16g01620	An12g08610	m
	R02889	1	UDPglucose + Cellulose = UDP + Cellulose	C00029 + C00760 = C00015 + C00760	2.4.1.12	An02g03980 An02g05730 An03g05740		m
	R02926	1	Melibiitol + H2O = D-Sorbitol + D-Galactose	C05399 + C00001 = C00794 + C00124	3.2.1.22	An01g01320 An02g11150 An06g00170 An09g00260 An09g00270 An11g06330 An14g01800	An02g11150	m
	R03024	1	4-Nitrophenyl phosphate + H2O = 4-Nitrophenol + Orthophosphate	C03360 + C00001 = C00870 + C00009	3.1.3.2 3.1.3.41 3.1.3.1	An01g10750 An02g11970 An03g05930 An04g02600 An07g07520 An08g09850 An08g11030 An09g00310 An09g01630 An09g06330 An12g01910 An12g10630 An13g01750 An14g01550 An14g02650 An15g07000 An16g01730 An16g09130 An18g01340 An18g04040 An18g04140 An18g04460		m
	R03321	0	beta-D-Glucose 6-phosphate = beta-D-Fructose 6-phosphate	C00092 = C00085	5.3.1.9	An16g05420		m
	R03618	1	Trihexosylceramide + H2O = Galactose + beta-D-Galactosyl-1,4-beta-D-glucosylceramide	C04737 + C00001 = C01582 + C01290	3.2.1.22	An01g01320 An02g11150 An06g00170 An09g00260 An09g00270 An11g06330 An14g01800	An02g11150	m
	R03634	1	Stachyose + H2O = Raffinose + D-Galactose	C01613 + C00001 = C00492 + C00124	3.2.1.22	An01g01320 An02g11150 An06g00170 An09g00260 An09g00270 An11g06330 An14g01800	An02g11150	m
	R03920	1	ATP + beta-D-Fructose = ADP + beta-D-Fructose 6-phosphate	C00002 + C00095 = C00008 + C00085	2.7.1.1	An02g14380 An06g00380 An12g08610 An13g00510 An15g05940 An16g01620	An12g08610	m
	R04019	1	Digalactosylceramide + H2O = Galactosylceramide + Galactose	C06126 + C00001 = C02686 + C01582	3.2.1.22	An01g01320 An02g11150 An06g00170 An09g00260 An09g00270 An11g06330 An14g01800	An02g11150	m
	R04470	1	Digalactosyl-diacylglycerol + H2O = 1,2-Diacyl-3-beta-D-galactosyl-sn-glycerol + Galactose	C06037 + C00001 = C03692 + C01582	3.2.1.22	An01g01320 An02g11150 An06g00170 An09g00260 An09g00270 An11g06330 An14g01800	An02g11150	m
	R05549	1	D-Gal alpha 1->6D-Gal alpha 1->6D-Glucose + H2O = D-Galactose + Melibiose	C05404 + C00001 = C00124 + C05402	3.2.1.22	An01g01320 An02g11150 An06g00170 An09g00260 An09g00270 An11g06330 An14g01800	An02g11150	m
	R05961	0	H2O + Globotriaosylceramide = alpha-D-Galactose + Lactosylceramide	C00001 + C04737 = C00984 + C01290	3.2.1.22	An01g01320 An02g11150 An06g00170 An09g00260 An09g00270 An11g06330 An14g01800	An02g11150	m
	R06002	1	Globotriaosylceramide + H2O = Galactose + Lactosylceramide	C04737 + C00001 = C01582 + C01290	3.2.1.22	An01g01320 An02g11150 An06g00170 An09g00260 An09g00270 An11g06330 An14g01800	An02g11150	m
	R06023	1	1,4-beta-D-Glucan(n) + UDP-D-glucose = 1,4-beta-D-Glucan(n+1) + UDP	C00760(n) + C00029 = C00760(n+1) + C00015	2.4.1.12	An02g03980 An02g05730 An03g05740		m
	R06070	1	Raffinose + H2O = D-Galactose + Neohancoside D	C00492 + C00001 = C00124 + C00089	3.2.1.22	An01g01320 An02g11150 An06g00170 An09g00260 An09g00270 An11g06330 An14g01800	An02g11150	m
	R06093	1	Galactinol + H2O = myo-Inositol + D-Galactose	C01235 + C00001 = C00137 + C00124	3.2.1.22	An01g01320 An02g11150 An06g00170 An09g00260 An09g00270 An11g06330 An14g01800	An02g11150	m
	R06094	1	Ga2-Cer + H2O = Galactosylceramide + Galactose	C06126 + C00001 = C02686 + C01582	3.2.1.22	An01g01320 An02g11150 An06g00170 An09g00260 An09g00270 An11g06330 An14g01800	An02g11150	m
	R06096	1	Manninotriose + H2O = D-Galactose + Melibiose	C05404 + C00001 = C00124 + C05402	3.2.1.22	An01g01320 An02g11150 An06g00170 An09g00260 An09g00270 An11g06330 An14g01800	An02g11150	m
	R06142	1	Epimelibiose + H2O = D-Mannose + D-Galactose	C05400 + C00001 = C00159 + C00124	3.2.1.22	An01g01320 An02g11150 An06g00170 An09g00260 An09g00270 An11g06330 An14g01800	An02g11150	m
	R06152	1	Stachyose + H2O = Raffinose + D-Galactose	C01613 + C00001 = C00492 + C00124	3.2.1.22	An01g01320 An02g11150 An06g00170 An09g00260 An09g00270 An11g06330 An14g01800	An02g11150	m
	R06201	1	Pectic acid(n+1) + H2O = D-Galacturonate + Pectic acid(n)	C00470(n+1) + C00001 = C00333 + C00470(n)	3.2.1.15	An01g11520 An01g14650 An01g14670 An16g06990 An02g04900 An02g12450 An03g02080 An04g09700 An05g02440 An06g02070 An07g01000 An09g03260 An09g05920 An11g04040 An11g06320 An12g00950 An14g04200 An15g05370 An18g04800 An18g04810		m
	R06239	1	Pectic acid(n+2) + H2O = G10586 + Pectic acid(n)	C00470(n+2) + C00001 = C04733 + C00470(n)	3.2.1.15	An01g11520 An01g14650 An01g14670 An16g06990 An02g04900 An02g12450 An03g02080 An04g09700 An05g02440 An06g02070 An07g01000 An09g03260 An09g05920 An11g04040 An11g06320 An12g00950 An14g04200 An15g05370 An18g04800 An18g04810		m
	R06520	1	Sphinganine 1-phosphate + H2O = Sphinganine + Orthophosphate	C01120 + C00001 = C00836 + C00009	3.1.3.- 3.1.3.4	An01g03700 An01g03720 An02g01180 An02g07230 An02g11970 An03g02670 An03g05930 An04g03870 An06g00850 An08g01510 An08g02530 An08g11030 An11g05330 An12g01910 An14g05510 An18g03040		m
	R06521	1	Sphingosine 1-phosphate + H2O = Sphingosine + Orthophosphate	C06124 + C00001 = C00319 + C00009	3.1.3.- 3.1.3.4	An01g03700 An01g03720 An02g01180 An02g07230 An02g11970 An03g02670 An03g05930 An04g03870 An06g00850 An08g01510 An08g02530 An08g11030 An11g05330 An12g01910 An14g05510 An18g03040		m
	R06522	1	Ceramide 1-phosphate + H2O = N-Acylsphingosine + Orthophosphate	C02960 + C00001 = C00195 + C00009	3.1.3.- 3.1.3.4	An01g03700 An01g03720 An02g01180 An02g07230 An02g11970 An03g02670 An03g05930 An04g03870 An06g00850 An08g01510 An08g02530 An08g11030 An11g05330 An12g01910 An14g05510 An18g03040		m
	R05270	1	6-Deoxyerythronolide B + Oxygen = Erythronolide B	C03240 + C00007 = C06635	1.-.-.-	An01g02240 An01g02340 An01g03210 An01g05030 An01g07240 An01g08580 An01g08960 An01g09550 An01g10290 An01g10700 An01g11390 An02g01330 An07g00820 An01g12800 An01g15180 An01g15190 An02g00220 An02g00310 An02g00460 An02g00550 An02g03490 An15g04350 An02g03570 An02g07500 An02g08200 An02g10680 An02g12030 An03g00030 An03g00140 An03g00380 An03g00480 An03g01390 An03g01490 An03g02090 An03g02110 An03g02180 An0…	An02g01330 An02g07500 An09g05940	mbi
	R01025	1	Choline + Acceptor = Betaine aldehyde + Reduced acceptor	C00114 + C00028 = C00576 + C00030	1.1.99.1	An01g14740 An02g00400 An02g11560 An03g00130 An04g08890 An05g02380 An07g06310 An11g05580 An11g05600 An12g04530 An12g07280 An15g02200 An15g03100 An15g03820 An16g05660 An16g09050 An18g01120	An01g14740 An15g02200	mi
	R01063	0	(2R)-2-Hydroxy-3-(phosphonooxy)-propanal + Orthophosphate + NADP+ = 3-Phospho-D-glyceroyl phosphate + NADPH + H+	C00118 + C00009 + C00006 = C00236 + C00005 + C00080	1.2.1.12	An16g01830	An16g01830 An16g01830	mi
	R02567	1	Betaine aldehyde + FAD + H2O = FADH2 + Betaine	C00576 + C00016 + C00001 = C01352 + C00719	1.1.99.1	An01g14740 An02g00400 An02g11560 An03g00130 An04g08890 An05g02380 An07g06310 An11g05580 An11g05600 An12g04530 An12g07280 An15g02200 An15g03100 An15g03820 An16g05660 An16g09050 An18g01120	An01g14740 An15g02200	mi
	R04201	0	(2R,4S)-2,4-Diaminopentanoate + NADP+ + H2O = 2-Amino-4-oxopentanoic acid + NADPH + NH3	C03943 + C00006 + C00001 = C03341 + C00005 + C00014	1.2.1.12	An16g01830	An16g01830 An16g01830	mi
	R04273	0	Peptidylproline (omega=180) = Peptidylproline (omega=0)	C03798 = C03633	5.2.1.8	An01g06470 An01g06670 An02g01700 An04g02020 An07g05920 An07g07170 An07g08300 An11g00800 An11g05510 An11g05520 An12g00490 An12g03910 An12g08680 An14g00850 An18g00900 An14g00870 An14g04790 An16g01750 An16g09310 An18g04270	An04g02020 An07g05920 An07g08300 An12g03910 An14g00850 An14g00850	mi
	R00035	1	Oxygen + 2 Ascorbate = 2 Dehydroascorbate + 2 H2O	C00007 + 2 C00072 = 2 C00425 + 2 C00001	1.10.3.3	An01g00860 An18g02690 An01g11120 An04g10400		x
	R00068	1	Oxygen + 2 Ascorbate = 2 L-Dehydroascorbate + 2 H2O	C00007 + 2 C00072 = 2 C05422 + 2 C00001	1.10.3.3	An01g00860 An18g02690 An01g11120 An04g10400		x
	R00083	1	Oxygen + 4 Benzenediol = 4 Benzosemiquinone + 2 H2O	C00007 + 4 C01785 = 4 C02389 + 2 C00001	1.10.3.2	An01g00860 An18g02690 An01g08960 An01g13660 An03g03750 An01g14010 An05g02540 An04g10400 An05g02340 An08g08450 An11g03580 An12g05810 An15g05520 An16g02020		x
	R00094	0	NAD+ + 2 Glutathione = Oxidized glutathione + NADH	C00003 + 2 C00051 = C00127 + C00004	1.8.1.7	An03g03660		x
	R00115	0	NADP+ + 2 Glutathione = Oxidized glutathione + NADPH + H+	C00006 + 2 C00051 = C00127 + C00005 + C00080	1.8.1.7	An03g03660		x
	R00145	0	alpha-Amino acid + H2O + NAD+ = 2-Oxo acid + NH3 + NADH + H+	C05167 + C00001 + C00003 = C00161 + C00014 + C00004 + C00080	1.4.1.2 1.4.1.4	An02g14590 An04g00990	An04g00990 An04g00990	x
	R00146	0	alpha-Amino acid + H2O + NADP+ = 2-Oxo acid + NH3 + NADPH + H+	C05167 + C00001 + C00006 = C00161 + C00014 + C00005 + C00080	1.4.1.2 1.4.1.4	An02g14590 An04g00990	An04g00990 An04g00990	x
	R00243	0	L-Glutamate + NAD+ + H2O = 2-Oxoglutarate + NH3 + NADH + H+	C00025 + C00003 + C00001 = C00026 + C00014 + C00004 + C00080	1.4.1.2 1.4.1.4	An02g14590 An04g00990	An04g00990 An04g00990	x
	R00248	0	L-Glutamate + NADP+ + H2O = 2-Oxoglutarate + NH3 + NADPH + H+	C00025 + C00006 + C00001 = C00026 + C00014 + C00005 + C00080	1.4.1.4	An04g00990	An04g00990 An04g00990	x
	R01105	1	Galactan + H2O = D-Galactose + Galactan	C05796 + C00001 = C00124 + C05796	3.2.1.23	An01g01260 An01g10350 An01g12150 An05g02410 An06g00290 An07g04420 An14g05820 An16g01300		x
	R01312	1	Phosphatidylcholine + H2O = 1,2-Diacyl-sn-glycerol + Choline phosphate	C00157 + C00001 = C00641 + C00588	3.1.4.3	An01g04530 An01g11130 An01g14940 An03g06650 An04g07160 An08g01180 An11g01640 An13g03600		x
	R01678	1	Lactose + H2O = alpha-D-Glucose + D-Galactose	C00243 + C00001 = C00031 + C00124	3.2.1.23	An01g01260 An01g10350 An01g12150 An05g02410 An06g00290 An07g04420 An14g05820 An16g01300		x
	R01679	1	Lactose + Orthophosphate = Lactose 6-phosphate + H2O	C00243 + C00009 = C05396 + C00001	3.2.1.23	An01g01260 An01g10350 An01g12150 An05g02410 An06g00290 An07g04420 An14g05820 An16g01300		x
	R01966	1	D-Glucosamine + D-Glucosaminide = D-Glucosaminide + H2O	C00329 + C06023 = C06023 + C00001	3.2.1.-	An01g01340 An01g03340 An01g10930 An01g11970 An02g07590 An02g13240 An03g00500 An03g02960 An09g02240 An04g03680 An04g09650 An04g09700 An06g00810 An12g01800 An06g01510 An06g02070 An07g07530 An07g08640 An08g03030 An12g04610 An14g02670 An08g08370 An08g09610 An09g03300 An09g06260 An11g01540 An11g03210 An11g06320 An11g08700 An12g00340 An12g00950 An14g04200 An12g01850 An13g02510 An13g03710 An15g04570 An1…		x
	R02027	1	Phosphatidylglycerol + H2O = 1,2-Diacyl-sn-glycerol + sn-Glycerol 3-phosphate	C00344 + C00001 = C00641 + C00093	3.1.4.3	An01g04530 An01g11130 An01g14940 An03g06650 An04g07160 An08g01180 An11g01640 An13g03600		x
	R02052	1	Phosphatidylethanolamine + H2O = 1,2-Diacyl-sn-glycerol + Ethanolamine phosphate	C00350 + C00001 = C00641 + C00346	3.1.4.3	An01g04530 An01g11130 An01g14940 An03g06650 An04g07160 An08g01180 An11g01640 An13g03600		x
	R02886	1	Cellulose + H2O = Cellulose + Cellobiose	C00760 + C00001 = C00760 + C00185	3.2.1.4 3.2.1.91	An01g01870 An01g03340 An01g11660 An01g11670 An03g01050 An03g05380 An03g05530 An04g08550 An07g08950 An16g06800 An07g09330 An08g01760 An08g03030 An12g04610 An14g02670 An08g05230 An08g08820 An12g02220 An12g02540 An14g02760 An15g01440 An15g04570 An15g04900	An14g02760	x
	R03332	1	1-Phosphatidyl-D-myo-inositol + H2O = 1L-myo-Inositol 1-phosphate + 1,2-Diacyl-sn-glycerol	C01194 + C00001 = C01177 + C00641	3.1.4.3 4.6.1.13	An01g04530 An01g07280 An01g11130 An01g14940 An03g06650 An04g07160 An08g01180 An11g01640 An13g03600		x
	R03355	1	beta-D-Galactosyl-1,4-beta-D-glucosylceramide + H2O = Glucosylceramide + beta-D-Galactose	C01290 + C00001 = C01190 + C00962	3.2.1.23	An01g01260 An01g10350 An01g12150 An05g02410 An06g00290 An07g04420 An14g05820 An16g01300		x
	R03616	1	3-beta-D-Galactosyl-sn-glycerol + H2O = Galactose + Glycerol	C05401 + C00001 = C01582 + C00116	3.2.1.23	An01g01260 An01g10350 An01g12150 An05g02410 An06g00290 An07g04420 An14g05820 An16g01300		x
	R04633	1	D-Galactosyl-N-acetyl-D-galactosaminyl-(N-acetylneuraminyl)-D- galactosyl-D-glucosylceramide + H2O = N-Acetyl-D-galactosaminyl-(N-acetylneuraminyl)-D-galactosyl-D- glucosylceramide + Galactose	C04911 + C00001 = C04884 + C01582	3.2.1.23	An01g01260 An01g10350 An01g12150 An05g02410 An06g00290 An07g04420 An14g05820 An16g01300		x
	R04783	1	3-Ketolactose + H2O = 3-Keto-beta-D-galactose + beta-D-Glucose	C05403 + C00001 = C05394 + C00031	3.2.1.23	An01g01260 An01g10350 An01g12150 An05g02410 An06g00290 An07g04420 An14g05820 An16g01300		x
	R04937	1	Pentosans + H2O = Pentosans + D-Xylose	C06016 + C00001 = C06016 + C00181	3.2.1.-	An01g01340 An01g03340 An01g10930 An01g11970 An02g07590 An02g13240 An03g00500 An03g02960 An09g02240 An04g03680 An04g09650 An04g09700 An06g00810 An12g01800 An06g01510 An06g02070 An07g07530 An07g08640 An08g03030 An12g04610 An14g02670 An08g08370 An08g09610 An09g03300 An09g06260 An11g01540 An11g03210 An11g06320 An11g08700 An12g00340 An12g00950 An14g04200 An12g01850 An13g02510 An13g03710 An15g04570 An1…		x
	R04938	1	Pentosans + H2O = Pentosans + L-Arabinose	C06016 + C00001 = C06016 + C00259	3.2.1.-	An01g01340 An01g03340 An01g10930 An01g11970 An02g07590 An02g13240 An03g00500 An03g02960 An09g02240 An04g03680 An04g09650 An04g09700 An06g00810 An12g01800 An06g01510 An06g02070 An07g07530 An07g08640 An08g03030 An12g04610 An14g02670 An08g08370 An08g09610 An09g03300 An09g06260 An11g01540 An11g03210 An11g06320 An11g08700 An12g00340 An12g00950 An14g04200 An12g01850 An13g02510 An13g03710 An15g04570 An1…		x
	R05112	1	GA1 + H2O = GA2 + D-Galactose	C06136 + C00001 = C06135 + C00124	3.2.1.23	An01g01260 An01g10350 An01g12150 An05g02410 An06g00290 An07g04420 An14g05820 An16g01300		x
	R05982	0	G00011 + 4 H2O = G00012 + 4 D-Mannose	G00011 + 4 C00001 = G00012 + 4 C00159	3.2.1.113	An01g12550 An04g06990 An06g01510 An18g06220 An18g06220		x
	R05994	1	GA1 + H2O = GA2 + D-Galactose	C06136 + C00001 = C06135 + C00124	3.2.1.23	An01g01260 An01g10350 An01g12150 An05g02410 An06g00290 An07g04420 An14g05820 An16g01300		x
	R06010	1	GM1 + H2O = GM2 + Galactose	C04911 + C00001 = C04884 + C01582	3.2.1.23	An01g01260 An01g10350 An01g12150 An05g02410 An06g00290 An07g04420 An14g05820 An16g01300		x
	R06098	1	Lactose + H2O = alpha-D-Glucose + D-Galactose	C00243 + C00001 = C00031 + C00124	3.2.1.23	An01g01260 An01g10350 An01g12150 An05g02410 An06g00290 An07g04420 An14g05820 An16g01300		x
	R06099	1	Lactosylceramide + H2O = Glucosylceramide + beta-D-Galactose	C01290 + C00001 = C01190 + C00962	3.2.1.23	An01g01260 An01g10350 An01g12150 An05g02410 An06g00290 An07g04420 An14g05820 An16g01300		x
	R06111	1	Lactose 6-phosphate + H2O = Lactose + Orthophosphate	C05396 + C00001 = C00243 + C00009	3.2.1.23	An01g01260 An01g10350 An01g12150 An05g02410 An06g00290 An07g04420 An14g05820 An16g01300		x
	R06144	1	3-Ketolactose + H2O = 3-Keto-beta-D-galactose + beta-D-Glucose	C05403 + C00001 = C05394 + C00031	3.2.1.23	An01g01260 An01g10350 An01g12150 An05g02410 An06g00290 An07g04420 An14g05820 An16g01300		x
	R06200	1	1,4-beta-D-Glucan(n+2) + H2O = 1,4-beta-D-Glucan(n) + Cellobiose	C00760(n+2) + C00001 = C00760(n) + C00185	3.2.1.4	An01g01870 An01g03340 An01g11670 An03g01050 An03g05380 An03g05530 An04g08550 An07g08950 An16g06800 An08g01760 An08g03030 An12g04610 An14g02670 An08g05230 An08g08820 An12g02540 An14g02760 An15g01440 An15g04570 An15g04900	An14g02760	x
	R06202	1	G10534(n+1) + H2O = D-Galactose + G10534(n)	C05796(n+1) + C00001 = C00124 + C05796(n)	3.2.1.23	An01g01260 An01g10350 An01g12150 An05g02410 An06g00290 An07g04420 An14g05820 An16g01300		x
	R06225	1	Chitosan(n+1) + H2O = D-Glucosamine + Chitosan(n)	C00734(n+1) + C00001 = C00329 + C00734(n)	3.2.1.-	An01g01340 An01g03340 An01g10930 An01g11970 An02g07590 An02g13240 An03g00500 An03g02960 An09g02240 An04g03680 An04g09650 An04g09700 An06g00810 An12g01800 An06g01510 An06g02070 An07g07530 An07g08640 An08g03030 An12g04610 An14g02670 An08g08370 An08g09610 An09g03300 An09g06260 An11g01540 An11g03210 An11g06320 An11g08700 An12g00340 An12g00950 An14g04200 An12g01850 An13g02510 An13g03710 An15g04570 An1…		x
	R06722	1	H2O + G00011 = D-Mannose + G10694	C00001 + G00011 = C00159 + G10694	3.2.1.113	An01g12550 An04g06990 An06g01510 An18g06220 An18g06220		x
	R00801	1	Sucrose + H2O = D-Fructose + D-Glucose	C00089 + C00001 = C00095 + C00031	3.2.1.20	An01g04880 An01g10930 An02g13240 An04g06920 An07g00350 An09g03300 An09g05880 An13g03710 An18g05620		xb
	R00802	1	Sucrose + H2O = beta-D-Fructose + alpha-D-Glucose	C00089 + C00001 = C00095 + C00031	3.2.1.20 3.2.1.26	An01g04880 An01g10930 An02g13240 An04g06920 An06g02420 An07g00350 An08g11070 An09g03300 An09g05880 An11g03200 An12g08280 An13g03710 An15g00320 An18g05620		xb
	R06084	1	Maltose + H2O = 2 alpha-D-Glucose	C00208 + C00001 = 2 C00031	3.2.1.20	An01g04880 An01g10930 An02g13240 An04g06920 An07g00350 An09g03300 An09g05880 An13g03710 An18g05620		xb
	R06087	1	Neohancoside D + H2O = D-Fructose + D-Glucose	C00089 + C00001 = C00095 + C00031	3.2.1.20	An01g04880 An01g10930 An02g13240 An04g06920 An07g00350 An09g03300 An09g05880 An13g03710 An18g05620		xb
	R06088	1	Neohancoside D + H2O = beta-D-Fructose + alpha-D-Glucose	C00089 + C00001 = C00095 + C00031	3.2.1.20	An01g04880 An01g10930 An02g13240 An04g06920 An07g00350 An09g03300 An09g05880 An13g03710 An18g05620		xb
	R06091	1	Melibiose + H2O = D-Galactose + D-Glucose	C05402 + C00001 = C00124 + C00031	3.2.1.20	An01g04880 An01g10930 An02g13240 An04g06920 An07g00350 An09g03300 An09g05880 An13g03710 An18g05620		xb
	R00026	1	Cellobiose + H2O = 2 beta-D-Glucose	C00185 + C00001 = 2 C00031	3.2.1.21	An01g09960 An03g03740 An03g05330 An04g03170 An06g02040 An07g02730 An07g07630 An07g09760 An08g08240 An11g00200 An11g06080 An11g06090 An14g01770 An15g01890 An15g04800 An17g00300 An17g00520 An18g03570	An01g09960 An18g03570	xbi
	R00694	0	L-Phenylalanine + 2-Oxoglutarate = Phenylpyruvate + L-Glutamate	C00079 + C00026 = C00166 + C00025	2.6.1.9 2.6.1.1 2.6.1.57	An01g11930 An02g10160 An03g00050 An03g01120 An07g05040 An04g05130 An04g05490 An04g06380 An07g09180 An09g02390 An09g05080 An11g02620 An12g07870 An16g05570	An04g06380 An04g06380 An16g05570	xbi
	R00734	0	L-Tyrosine + 2-Oxoglutarate = 3-(4-Hydroxyphenyl)pyruvate + L-Glutamate	C00082 + C00026 = C01179 + C00025	2.6.1.9 2.6.1.1 2.6.1.57	An01g11930 An02g10160 An03g00050 An03g01120 An07g05040 An04g05130 An04g05490 An04g06380 An07g09180 An09g02390 An09g05080 An11g02620 An12g07870 An16g05570	An04g06380 An04g06380 An16g05570	xbi
	R00896	1	Mercaptopyruvate + Glutamate = L-Cysteine + 2-Oxoglutarate	C00957 + C00302 = C00097 + C00026	2.6.1.1	An02g10160 An03g00050 An03g01120 An07g05040 An04g05130 An04g05490 An04g06380 An07g09180 An09g02390 An11g02620 An12g07870 An16g05570	An04g06380 An04g06380 An16g05570	xbi
	R02433	0	L-Cysteate + 2-Oxoglutarate = 3-Sulfopyruvate + Glutamate	C00506 + C00026 = C05528 + C00302	2.6.1.1	An02g10160 An03g00050 An03g01120 An07g05040 An04g05130 An04g05490 An04g06380 An07g09180 An09g02390 An11g02620 An12g07870 An16g05570	An04g06380 An04g06380 An16g05570	xbi
	R02619	1	3-Sulfino-L-alanine + 2-Oxoglutarate = 3-Sulfinylpyruvate + Glutamate	C00606 + C00026 = C05527 + C00302	2.6.1.1	An02g10160 An03g00050 An03g01120 An07g05040 An04g05130 An04g05490 An04g06380 An07g09180 An09g02390 An11g02620 An12g07870 An16g05570	An04g06380 An04g06380 An16g05570	xbi
	R02887	1	Cellulose + H2O = Cellulose + beta-D-Glucose	C00760 + C00001 = C00760 + C00031	3.2.1.21	An01g09960 An03g03740 An03g05330 An04g03170 An06g02040 An07g02730 An07g07630 An07g09760 An08g08240 An11g00200 An11g06080 An11g06090 An14g01770 An15g01890 An15g04800 An17g00300 An17g00520 An18g03570	An01g09960 An18g03570	xbi
	R03527	1	D-Glucoside + H2O = ROH + alpha-D-Glucose	C01798 + C00001 = C01335 + C00031	3.2.1.21	An01g09960 An03g03740 An03g05330 An04g03170 An06g02040 An07g02730 An07g07630 An07g09760 An08g08240 An11g00200 An11g06080 An11g06090 An14g01770 An15g01890 An15g04800 An17g00300 An17g00520 An18g03570	An01g09960 An18g03570	xbi
	R04949	1	Cyanoglycoside + H2O = Cyanohydrin + Glucose	C05713 + C00001 = C05712 + C00293	3.2.1.21	An01g09960 An03g03740 An03g05330 An04g03170 An06g02040 An07g02730 An07g07630 An07g09760 An08g08240 An11g00200 An11g06080 An11g06090 An14g01770 An15g01890 An15g04800 An17g00300 An17g00520 An18g03570	An01g09960 An18g03570	xbi
	R04998	1	cis-beta-D-Glucosyl-2-hydroxycinnamate + H2O = cis-2-Hydroxy cinnamate + D-Glucose	C05839 + C00001 = C05838 + C00031	3.2.1.21	An01g09960 An03g03740 An03g05330 An04g03170 An06g02040 An07g02730 An07g07630 An07g09760 An08g08240 An11g00200 An11g06080 An11g06090 An14g01770 An15g01890 An15g04800 An17g00300 An17g00520 An18g03570	An01g09960 An18g03570	xbi
	R05052	1	L-erythro-4-Hydroxyglutamate + 2-Oxoglutarate = D-4-Hydroxy-2-oxoglutarate + L-Glutamate	C05947 + C00026 = C05946 + C00025	2.6.1.1	An02g10160 An03g00050 An03g01120 An07g05040 An04g05130 An04g05490 An04g06380 An07g09180 An09g02390 An11g02620 An12g07870 An16g05570	An04g06380 An04g06380 An16g05570	xbi
	R06077	1	1,4-beta-D-Glucan(n+1) + H2O = 1,4-beta-D-Glucan(n) + beta-D-Glucose	C00760(n+1) + C00001 = C00760(n) + C00031	3.2.1.21	An01g09960 An03g03740 An03g05330 An04g03170 An06g02040 An07g02730 An07g07630 An07g09760 An08g08240 An11g00200 An11g06080 An11g06090 An14g01770 An15g01890 An15g04800 An17g00300 An17g00520 An18g03570	An01g09960 An18g03570	xbi
	R06092	1	Cellobiose + H2O = 2 beta-D-Glucose	C00185 + C00001 = 2 C00031	3.2.1.21	An01g09960 An03g03740 An03g05330 An04g03170 An06g02040 An07g02730 An07g07630 An07g09760 An08g08240 An11g00200 An11g06080 An11g06090 An14g01770 An15g01890 An15g04800 An17g00300 An17g00520 An18g03570	An01g09960 An18g03570	xbi
	R01313	1	Phosphatidylcholine + H2O = 1-Acyl-sn-glycero-3-phosphocholine + Carboxylate	C00157 + C00001 = C04230 + C00060	3.1.1.4	An01g14940 An02g04040 An04g03360 An08g08490 An08g12250 An12g06690	An04g03360 An12g06690	xi
	R01315	1	Phosphatidylcholine + H2O = 1-Acyl-sn-glycero-3-phosphocholine + Fatty acid	C00157 + C00001 = C04230 + C00162	3.1.1.4	An01g14940 An02g04040 An04g03360 An08g08490 An08g12250 An12g06690	An04g03360 An12g06690	xi
	R01317	1	Lysophospholipid + (5Z,8Z,11Z,14Z)-Icosatetraenoic acid = Phosphatidylcholine + H2O	C06254 + C00219 = C00157 + C00001	3.1.1.4	An01g14940 An02g04040 An04g03360 An08g08490 An08g12250 An12g06690	An04g03360 An12g06690	xi
	R01574	0	D-Arabinose + NAD+ = D-Arabinono-1,4-lactone + NADH	C00216 + C00003 = C00652 + C00004	1.1.1.116	An01g06970	An01g06970 An01g06970	xi
	R02053	1	Phosphatidylethanolamine + H2O = 1-Acyl-sn-glycero-3-phosphoethanolamine + Fatty acid	C00350 + C00001 = C04438 + C00162	3.1.1.4	An01g14940 An02g04040 An04g03360 An08g08490 An08g12250 An12g06690	An04g03360 An12g06690	xi
	R03107	1	Plasmenylcholine + H2O = 1-(1-Alkenyl)-sn-glycero-3-phosphocholine + Fatty acid anion	C00958 + C00001 = C04517 + C02403	3.1.1.4	An01g14940 An02g04040 An04g03360 An08g08490 An08g12250 An12g06690	An04g03360 An12g06690	xi
	R03115	1	1,3-beta-D-Glucan + H2O = 1,3-beta-D-Glucan + alpha-D-Glucose	C00965 + C00001 = C00965 + C00031	3.2.1.58	An01g12450 An02g03070 An02g09050 An02g13180 An03g05290 An03g06220 An06g01530 An06g02060 An07g04650 An08g01100 An08g03580 An08g07350 An09g00670 An11g07660 An16g06120 An16g07040 An18g03330 An18g04100 An19g00090	An08g03580	xm
	R06078	1	1,3-beta-D-Glucan(n+1) + H2O = 1,3-beta-D-Glucan(n) + alpha-D-Glucose	C00965(n+1) + C00001 = C00965(n) + C00031	3.2.1.58	An01g12450 An02g03070 An02g09050 An02g13180 An03g05290 An03g06220 An06g01530 An06g02060 An07g04650 An08g01100 An08g03580 An08g07350 An09g00670 An11g07660 An16g06120 An16g07040 An18g03330 An18g04100 An19g00090	An08g03580	xm
	R01101	1	Melibiose + H2O = D-Galactose + D-Glucose	C05402 + C00001 = C00124 + C00031	3.2.1.22 3.2.1.20	An01g01320 An01g04880 An01g10930 An02g11150 An02g13240 An04g06920 An06g00170 An07g00350 An09g00260 An09g00270 An09g03300 An09g05880 An11g06330 An13g03710 An14g01800 An18g05620	An02g11150	xmb
	R00501	1	UDP-D-galactose + 2 NAD+ + H2O = UDP-D-galacturonate + 2 NADH + 2 H+	C00052 + 2 C00003 + C00001 = C00617 + 2 C00004 + 2 C00080	1.1.1.-	An01g00450 An01g00960 An01g03740 An01g06830 An01g06970 An01g08380 An01g08740 An01g12520 An01g14370 An01g14780 An01g15180 An02g01090 An02g10040 An02g13490 An02g14970 An11g08950 An03g00030 An03g00890 An03g02110 An03g04560 An03g05050 An03g05150 An13g02770 An03g05870 An04g02670 An04g03530 An04g07260 An04g08020 An04g08100 An04g08120 An04g09480 An04g10070 An05g01560 An06g00600 An06g02360 An07g00540 An0…	An01g03740 An01g06970 An01g06970 An03g04560 An08g01740 An11g01120 An11g01120	xmi
	R01433	1	D-Xylose + 1,4-beta-D-Xylan = 1,4-beta-D-Xylan + H2O	C00181 + C02352 = C02352 + C00001	3.2.1.37	An01g09960 An02g00140 An08g01900 An11g00220	An01g09960	xmi
	R01762	1	alpha-L-Arabinan + H2O = alpha-L-Arabinan + L-Arabinose	C02474 + C00001 = C02474 + C11476	3.2.1.55	An01g00330 An03g00960 An08g01710 An09g00880 An15g02300	An03g00960 An15g02300	xmi
	R02528	1	Methylglyoxal + NADPH = Hydroxyacetone + NADP+	C00546 + C00005 = C05235 + C00006	1.1.1.-	An01g00450 An01g00960 An01g03740 An01g06830 An01g06970 An01g08380 An01g08740 An01g12520 An01g14370 An01g14780 An01g15180 An02g01090 An02g10040 An02g13490 An02g14970 An11g08950 An03g00030 An03g00890 An03g02110 An03g04560 An03g05050 An03g05150 An13g02770 An03g05870 An04g02670 An04g03530 An04g07260 An04g08020 An04g08100 An04g08120 An04g09480 An04g10070 An05g01560 An06g00600 An06g02360 An07g00540 An0…	An01g03740 An01g06970 An01g06970 An03g04560 An08g01740 An11g01120 An11g01120	xmi
	R02983	1	dTDPglucose + 2 NADP+ + H2O = dTDP-D-glucuronate + 2 NADPH + 2 H+	C00842 + 2 C00006 + C00001 = C06017 + 2 C00005 + 2 C00080	1.1.1.-	An01g00450 An01g00960 An01g03740 An01g06830 An01g06970 An01g08380 An01g08740 An01g12520 An01g14370 An01g14780 An01g15180 An02g01090 An02g10040 An02g13490 An02g14970 An11g08950 An03g00030 An03g00890 An03g02110 An03g04560 An03g05050 An03g05150 An13g02770 An03g05870 An04g02670 An04g03530 An04g07260 An04g08020 An04g08100 An04g08120 An04g09480 An04g10070 An05g01560 An06g00600 An06g02360 An07g00540 An0…	An01g03740 An01g06970 An01g06970 An03g04560 An08g01740 An11g01120 An11g01120	xmi
	R03113	0	beta-D-Galactose + NADPH = 3-Keto-beta-D-galactose + NADP+	C00962 + C00005 = C05394 + C00006	1.1.1.-	An01g00450 An01g00960 An01g03740 An01g06830 An01g06970 An01g08380 An01g08740 An01g12520 An01g14370 An01g14780 An01g15180 An02g01090 An02g10040 An02g13490 An02g14970 An11g08950 An03g00030 An03g00890 An03g02110 An03g04560 An03g05050 An03g05150 An13g02770 An03g05870 An04g02670 An04g03530 An04g07260 An04g08020 An04g08100 An04g08120 An04g09480 An04g10070 An05g01560 An06g00600 An06g02360 An07g00540 An0…	An01g03740 An01g06970 An01g06970 An03g04560 An08g01740 An11g01120 An11g01120	xmi
	R03234	0	Sorbitol 6-phosphate + NADP+ = Sorbose 1-phosphate + NADPH	C01096 + C00006 = C02888 + C00005	1.1.1.-	An01g00450 An01g00960 An01g03740 An01g06830 An01g06970 An01g08380 An01g08740 An01g12520 An01g14370 An01g14780 An01g15180 An02g01090 An02g10040 An02g13490 An02g14970 An11g08950 An03g00030 An03g00890 An03g02110 An03g04560 An03g05050 An03g05150 An13g02770 An03g05870 An04g02670 An04g03530 An04g07260 An04g08020 An04g08100 An04g08120 An04g09480 An04g10070 An05g01560 An06g00600 An06g02360 An07g00540 An0…	An01g03740 An01g06970 An01g06970 An03g04560 An08g01740 An11g01120 An11g01120	xmi
	R03317	1	UDP-N-acetyl-D-mannosamine + 2 NAD+ + H2O = UDP-N-acetyl-D-mannosaminouronate + 2 NADH + 2 H+	C01170 + 2 C00003 + C00001 = C06240 + 2 C00004 + 2 C00080	1.1.1.-	An01g00450 An01g00960 An01g03740 An01g06830 An01g06970 An01g08380 An01g08740 An01g12520 An01g14370 An01g14780 An01g15180 An02g01090 An02g10040 An02g13490 An02g14970 An11g08950 An03g00030 An03g00890 An03g02110 An03g04560 An03g05050 An03g05150 An13g02770 An03g05870 An04g02670 An04g03530 An04g07260 An04g08020 An04g08100 An04g08120 An04g09480 An04g10070 An05g01560 An06g00600 An06g02360 An07g00540 An0…	An01g03740 An01g06970 An01g06970 An03g04560 An08g01740 An11g01120 An11g01120	xmi
	R03544	0	Butanal + NADH = 1-Butanol + NAD+	C01412 + C00004 = C06142 + C00003	1.1.1.-	An01g00450 An01g00960 An01g03740 An01g06830 An01g06970 An01g08380 An01g08740 An01g12520 An01g14370 An01g14780 An01g15180 An02g01090 An02g10040 An02g13490 An02g14970 An11g08950 An03g00030 An03g00890 An03g02110 An03g04560 An03g05050 An03g05150 An13g02770 An03g05870 An04g02670 An04g03530 An04g07260 An04g08020 An04g08100 An04g08120 An04g09480 An04g10070 An05g01560 An06g00600 An06g02360 An07g00540 An0…	An01g03740 An01g06970 An01g06970 An03g04560 An08g01740 An11g01120 An11g01120	xmi
	R03545	0	Butanal + NADPH + H+ = 1-Butanol + NADP+	C01412 + C00005 + C00080 = C06142 + C00006	1.1.1.-	An01g00450 An01g00960 An01g03740 An01g06830 An01g06970 An01g08380 An01g08740 An01g12520 An01g14370 An01g14780 An01g15180 An02g01090 An02g10040 An02g13490 An02g14970 An11g08950 An03g00030 An03g00890 An03g02110 An03g04560 An03g05050 An03g05150 An13g02770 An03g05870 An04g02670 An04g03530 An04g07260 An04g08020 An04g08100 An04g08120 An04g09480 An04g10070 An05g01560 An06g00600 An06g02360 An07g00540 An0…	An01g03740 An01g06970 An01g06970 An03g04560 An08g01740 An11g01120 An11g01120	xmi
	R03792	0	(S)-Mandelate + NAD+ = alpha-Oxo-benzeneacetic acid + NADH	C01984 + C00003 = C02137 + C00004	1.1.1.-	An01g00450 An01g00960 An01g03740 An01g06830 An01g06970 An01g08380 An01g08740 An01g12520 An01g14370 An01g14780 An01g15180 An02g01090 An02g10040 An02g13490 An02g14970 An11g08950 An03g00030 An03g00890 An03g02110 An03g04560 An03g05050 An03g05150 An13g02770 An03g05870 An04g02670 An04g03530 An04g07260 An04g08020 An04g08100 An04g08120 An04g09480 An04g10070 An05g01560 An06g00600 An06g02360 An07g00540 An0…	An01g03740 An01g06970 An01g06970 An03g04560 An08g01740 An11g01120 An11g01120	xmi
	R04142	0	6-Acetamido-2-oxohexanoate + NAD+ + H2O = 5-Acetamidopentanoate + NADH + H+ + CO2	C05548 + C00003 + C00001 = C03087 + C00004 + C00080 + C00011	1.1.1.-	An01g00450 An01g00960 An01g03740 An01g06830 An01g06970 An01g08380 An01g08740 An01g12520 An01g14370 An01g14780 An01g15180 An02g01090 An02g10040 An02g13490 An02g14970 An11g08950 An03g00030 An03g00890 An03g02110 An03g04560 An03g05050 An03g05150 An13g02770 An03g05870 An04g02670 An04g03530 An04g07260 An04g08020 An04g08100 An04g08120 An04g09480 An04g10070 An05g01560 An06g00600 An06g02360 An07g00540 An0…	An01g03740 An01g06970 An01g06970 An03g04560 An08g01740 An11g01120 An11g01120	xmi
	R04210	0	4-Phospho-D-erythronate + NAD+ = 2-Oxo-3-hydroxy-4-phosphobutanoate + NADH	C03393 + C00003 = C06054 + C00004	1.1.1.-	An01g00450 An01g00960 An01g03740 An01g06830 An01g06970 An01g08380 An01g08740 An01g12520 An01g14370 An01g14780 An01g15180 An02g01090 An02g10040 An02g13490 An02g14970 An11g08950 An03g00030 An03g00890 An03g02110 An03g04560 An03g05050 An03g05150 An13g02770 An03g05870 An04g02670 An04g03530 An04g07260 An04g08020 An04g08100 An04g08120 An04g09480 An04g10070 An05g01560 An06g00600 An06g02360 An07g00540 An0…	An01g03740 An01g06970 An01g06970 An03g04560 An08g01740 An11g01120 An11g01120	xmi
	R04360	1	1-Alkyl-sn-glycero-3-phosphate + NADP+ = O-Alkylglycerone phosphate + NADPH	C03968 + C00006 = C03715 + C00005	1.1.1.-	An01g00450 An01g00960 An01g03740 An01g06830 An01g06970 An01g08380 An01g08740 An01g12520 An01g14370 An01g14780 An01g15180 An02g01090 An02g10040 An02g13490 An02g14970 An11g08950 An03g00030 An03g00890 An03g02110 An03g04560 An03g05050 An03g05150 An13g02770 An03g05870 An04g02670 An04g03530 An04g07260 An04g08020 An04g08100 An04g08120 An04g09480 An04g10070 An05g01560 An06g00600 An06g02360 An07g00540 An0…	An01g03740 An01g06970 An01g06970 An03g04560 An08g01740 An11g01120 An11g01120	xmi
	R04375	0	2-Dehydro-3-deoxy-D-xylonate + NAD+ = (4S)-5-Hydroxy-2,4-dioxopentanoate + NADH	C03826 + C00003 = C05406 + C00004	1.1.1.-	An01g00450 An01g00960 An01g03740 An01g06830 An01g06970 An01g08380 An01g08740 An01g12520 An01g14370 An01g14780 An01g15180 An02g01090 An02g10040 An02g13490 An02g14970 An11g08950 An03g00030 An03g00890 An03g02110 An03g04560 An03g05050 An03g05150 An13g02770 An03g05870 An04g02670 An04g03530 An04g07260 An04g08020 An04g08100 An04g08120 An04g09480 An04g10070 An05g01560 An06g00600 An06g02360 An07g00540 An0…	An01g03740 An01g06970 An01g06970 An03g04560 An08g01740 An11g01120 An11g01120	xmi
	R04810	1	3alpha,7alpha,24-Trihydroxy-5beta-cholestanoyl-CoA + NAD+ = 3alpha,7alpha-Dihydroxy-5beta-24-oxocholestanoyl-CoA + NADH	C05448 + C00003 = C05449 + C00004	1.1.1.-	An01g00450 An01g00960 An01g03740 An01g06830 An01g06970 An01g08380 An01g08740 An01g12520 An01g14370 An01g14780 An01g15180 An02g01090 An02g10040 An02g13490 An02g14970 An11g08950 An03g00030 An03g00890 An03g02110 An03g04560 An03g05050 An03g05150 An13g02770 An03g05870 An04g02670 An04g03530 An04g07260 An04g08020 An04g08100 An04g08120 An04g09480 An04g10070 An05g01560 An06g00600 An06g02360 An07g00540 An0…	An01g03740 An01g06970 An01g06970 An03g04560 An08g01740 An11g01120 An11g01120	xmi
	R04812	0	3alpha,7alpha,12alpha,24-Tetrahydroxy-5beta-cholestanoyl-CoA + NAD+ = 3alpha,7alpha,12alpha-Trihydroxy-5beta-24-oxocholestanoyl-CoA + NADH	C05450 + C00003 = C05467 + C00004	1.1.1.-	An01g00450 An01g00960 An01g03740 An01g06830 An01g06970 An01g08380 An01g08740 An01g12520 An01g14370 An01g14780 An01g15180 An02g01090 An02g10040 An02g13490 An02g14970 An11g08950 An03g00030 An03g00890 An03g02110 An03g04560 An03g05050 An03g05150 An13g02770 An03g05870 An04g02670 An04g03530 An04g07260 An04g08020 An04g08100 An04g08120 An04g09480 An04g10070 An05g01560 An06g00600 An06g02360 An07g00540 An0…	An01g03740 An01g06970 An01g06970 An03g04560 An08g01740 An11g01120 An11g01120	xmi
	R05351	0	Ethylene oxide + CoA + NAD+ = Acetyl-CoA + NADH + H+	C06548 + C00010 + C00003 = C00024 + C00004 + C00080	1.1.1.-	An01g00450 An01g00960 An01g03740 An01g06830 An01g06970 An01g08380 An01g08740 An01g12520 An01g14370 An01g14780 An01g15180 An02g01090 An02g10040 An02g13490 An02g14970 An11g08950 An03g00030 An03g00890 An03g02110 An03g04560 An03g05050 An03g05150 An13g02770 An03g05870 An04g02670 An04g03530 An04g07260 An04g08020 An04g08100 An04g08120 An04g09480 An04g10070 An05g01560 An06g00600 An06g02360 An07g00540 An0…	An01g03740 An01g06970 An01g06970 An03g04560 An08g01740 An11g01120 An11g01120	xmi
	R05581	0	6-Hydroxycyclohex-1-enecarbonyl-CoA + NAD+ = 6-Ketoxycyclohex-1-ene-1-carboxyl-CoA + NADH + H+	C06749 + C00003 = C09821 + C00004 + C00080	1.1.1.-	An01g00450 An01g00960 An01g03740 An01g06830 An01g06970 An01g08380 An01g08740 An01g12520 An01g14370 An01g14780 An01g15180 An02g01090 An02g10040 An02g13490 An02g14970 An11g08950 An03g00030 An03g00890 An03g02110 An03g04560 An03g05050 An03g05150 An13g02770 An03g05870 An04g02670 An04g03530 An04g07260 An04g08020 An04g08100 An04g08120 An04g09480 An04g10070 An05g01560 An06g00600 An06g02360 An07g00540 An0…	An01g03740 An01g06970 An01g06970 An03g04560 An08g01740 An11g01120 An11g01120	xmi
	R05582	0	2-Hydroxycyclohexane-1-carboxyl-CoA + NAD+ = 2-Ketocyclohexane-1-carboxyl-CoA + NADH + H+	C09812 + C00003 = C09813 + C00004 + C00080	1.1.1.-	An01g00450 An01g00960 An01g03740 An01g06830 An01g06970 An01g08380 An01g08740 An01g12520 An01g14370 An01g14780 An01g15180 An02g01090 An02g10040 An02g13490 An02g14970 An11g08950 An03g00030 An03g00890 An03g02110 An03g04560 An03g05050 An03g05150 An13g02770 An03g05870 An04g02670 An04g03530 An04g07260 An04g08020 An04g08100 An04g08120 An04g09480 An04g10070 An05g01560 An06g00600 An06g02360 An07g00540 An0…	An01g03740 An01g06970 An01g06970 An03g04560 An08g01740 An11g01120 An11g01120	xmi
	R06203	1	Xylan(n+1) + H2O = D-Xylose + Xylan(n)	C02352(n+1) + C00001 = C00181 + C02352(n)	3.2.1.37	An01g09960 An02g00140 An08g01900 An11g00220	An01g09960	xmi
	R06205	1	G10584(n+1) + H2O = G10584(n) + L-Arabinose	C02474(n+1) + C00001 = C02474(n) + C11476	3.2.1.55	An01g00330 An03g00960 An08g01710 An09g00880 An15g02300	An03g00960 An15g02300	xmi
	R06891	1	1-(4'-Hydroxyphenyl)ethanol + NAD+ = 4'-Hydroxyacetophenone + NADH + H+	C13638 + C00003 = C10700 + C00004 + C00080	1.1.1.-	An01g00450 An01g00960 An01g03740 An01g06830 An01g06970 An01g08380 An01g08740 An01g12520 An01g14370 An01g14780 An01g15180 An02g01090 An02g10040 An02g13490 An02g14970 An11g08950 An03g00030 An03g00890 An03g02110 An03g04560 An03g05050 An03g05150 An13g02770 An03g05870 An04g02670 An04g03530 An04g07260 An04g08020 An04g08100 An04g08120 An04g09480 An04g10070 An05g01560 An06g00600 An06g02360 An07g00540 An0…	An01g03740 An01g06970 An01g06970 An03g04560 An08g01740 An11g01120 An11g01120	xmi
	R06894	1	UDP-N-acetyl-D-galactosamine + 2 NAD+ + H2O = UDP-N-acetyl-D-galactosaminuronic acid + 2 NADH + 2 H+	C00203 + 2 C00003 + C00001 = C13952 + 2 C00004 + 2 C00080	1.1.1.-	An01g00450 An01g00960 An01g03740 An01g06830 An01g06970 An01g08380 An01g08740 An01g12520 An01g14370 An01g14780 An01g15180 An02g01090 An02g10040 An02g13490 An02g14970 An11g08950 An03g00030 An03g00890 An03g02110 An03g04560 An03g05050 An03g05150 An13g02770 An03g05870 An04g02670 An04g03530 An04g07260 An04g08020 An04g08100 An04g08120 An04g09480 An04g10070 An05g01560 An06g00600 An06g02360 An07g00540 An0…	An01g03740 An01g06970 An01g06970 An03g04560 An08g01740 An11g01120 An11g01120	xmi
	R01520	0	beta-D-Glucose + NAD+ = D-Glucono-1,5-lactone + NADH	C00031 + C00003 = C00198 + C00004	1.1.1.47	An05g02050 An08g09230 An13g00930 An14g05760
	R01521	0	beta-D-Glucose + NADP+ = D-Glucono-1,5-lactone + NADPH	C00031 + C00006 = C00198 + C00005	1.1.1.47	An05g02050 An08g09230 An13g00930 An14g05760
	R01412	1	Thymine + 2-Oxoglutarate + Oxygen = 5-Hydroxymethyluracil + Succinate + CO2	C00178 + C00026 + C00007 = C03088 + C00042 + C00011	1.14.11.6	An01g15100
	R02397	1	4-Trimethylammoniobutanoate + 2-Oxoglutarate + Oxygen = Carnitine + Succinate + CO2	C01181 + C00026 + C00007 = C00487 + C00042 + C00011	1.14.11.1	An15g03210 An16g01610 An18g05220
	R02444	1	Naringenin + 2-Oxoglutarate + Oxygen = Dihydrokaempferol + Succinate + CO2	C00509 + C00026 + C00007 = C00974 + C00042 + C00011	1.14.11.9	An09g01170 An12g09480
	R03008	1	Gibberellin A1 + 2-Oxoglutarate + Oxygen = 2beta-Hydroxygibberellin 1 + Succinate + CO2	C00859 + C00026 + C00007 = C03579 + C00042 + C00011	1.14.11.13	An01g02240 An18g02050
	R03451	1	N6,N6,N6-Trimethyl-L-lysine + 2-Oxoglutarate + Oxygen = 3-Hydroxy-N6,N6,N6-trimethyl-L-lysine + Succinate + CO2	C03793 + C00026 + C00007 = C01259 + C00042 + C00011	1.14.11.8	An18g05220
	R03640	1	Eriodictyol + 2-Oxoglutarate + Oxygen = Taxifolin + Succinate + CO2	C05631 + C00026 + C00007 = C01617 + C00042 + C00011	1.14.11.9	An09g01170 An12g09480
	R03809	1	Gibberellin A20 + 2-Oxoglutarate + Oxygen = Gibberellin A29 + Succinate + CO2	C02035 + C00026 + C00007 = C06096 + C00042 + C00011	1.14.11.13	An01g02240 An18g02050
	R05039	1	Pentahydroxyflavanone + 2-Oxoglutarate + Oxygen = Dihydromyricetin + Succinate + CO2	C05911 + C00026 + C00007 = C02906 + C00042 + C00011	1.14.11.9	An09g01170 An12g09480
	R06337	1	Gibberellin A9 + 2-Oxoglutarate + Oxygen = Gibberellin A51 + Succinate + CO2	C11863 + C00026 + C00007 = C11865 + C00042 + C00011	1.14.11.13	An01g02240 An18g02050
	R06338	1	Gibberellin A4 + 2-Oxoglutarate + Oxygen = Gibberellin A34 + Succinate + CO2	C11864 + C00026 + C00007 = C11868 + C00042 + C00011	1.14.11.13	An01g02240 An18g02050
	R00001	1	Polyphosphate + H2O = Oligophosphate	C00890 + C00001 = C02174	3.6.1.10	An08g03610
	R00005	1	Urea-1-carboxylate + H2O = 2 CO2 + 2 NH3	C01010 + C00001 = 2 C00011 + 2 C00014	3.5.1.54	An01g13810
	R00006	1	2 Pyruvate = 2-Acetolactate + CO2	2 C00022 = C00900 + C00011	2.2.1.6	An04g01610 An16g04170
	R00010	1	alpha,alpha-Trehalose + H2O = 2 D-Glucose	C01083 + C00001 = 2 C00031	3.2.1.28	An01g01540 An01g09290
	R00019	1	2 Reduced ferredoxin + 2 H+ = Hydrogen + 2 Oxidized ferredoxin	2 C00138 + 2 C00080 = C00282 + 2 C00139	1.12.7.2	An01g07240 An04g09630 An16g04950
	R00022	1	Chitobiose + H2O = 2 N-Acetyl-D-glucosamine	C01674 + C00001 = 2 C00140	3.2.1.52	An01g01920 An02g07590 An03g02960 An09g02240 An06g02460 An09g02100 An16g09090
	R00024	1	D-Ribulose 1,5-bisphosphate + CO2 + H2O = 2 3-Phospho-D-glycerate	C01182 + C00011 + C00001 = 2 C00197	4.1.1.39	An01g10730 An07g04550
	R00025	1	Oxygen + 2 2-Nitropropane = 2 Acetone + 2 Nitrite	C00007 + 2 C02116 = 2 C00207 + 2 C00088	1.13.11.32	An05g01450 An05g01810 An07g03290
	R00031	1	Oxygen + 2 L-Tyrosine = 2 3,4-Dihydroxy-L-phenylalanine	C00007 + 2 C00082 = 2 C00355	1.10.3.1	An09g02980
	R00034	0	Cyclobutadipyrimidine = 2 Pyrimidine 5'-deoxynucleotide	C03103 = 2 C08249	4.1.99.3	An04g08590 An16g01450
	R00036	1	2 5-Aminolevulinate = Porphobilinogen + 2 H2O	2 C00430 = C00931 + 2 C00001	4.2.1.24	An08g00010
	R00042	1	2 3-(4-Hydroxyphenyl)pyruvate + Oxygen = 2 4-Hydroxyphenylacetate + 2 CO2	2 C01179 + C00007 = 2 C00642 + 2 C00011	1.2.3.-	An10g00190
	R00043	1	1,2-Bis(4-hydroxy-3-methoxyphenyl)ethylene + Oxygen = 2 4-Hydroxy-3-methoxy-benzaldehyde	C04547 + C00007 = 2 C00755	1.13.11.43	An09g01370 An11g00180 An12g00880 An18g01050
	R00045	1	Oxygen + 2 3,4-Dihydroxy-L-phenylalanine = 2 Dopaquinone + 2 H2O	C00007 + 2 C00355 = 2 C00822 + 2 C00001	1.10.3.1	An09g02980
	R00047	1	Oxygen + 2 6-Hydroxynicotinate = 2 2,5-Dihydroxypyridine + 2 CO2	C00007 + 2 C01020 = 2 C01059 + 2 C00011	1.14.99.-	An01g14970 An04g02710 An14g06980
	R00052	0	H2O2 + 2 Alkane + 2 Cl- = 2 RCl + 2 H2O	C00027 + 2 C01371 + 2 C00698 = 2 C01334 + 2 C00001	1.11.1.10	An02g10480 An06g00720 An09g00820 An10g01000 An16g00630
	R00053	1	Digallate + H2O = 2 Gallate	C01572 + C00001 = 2 C01424	3.1.1.20	An01g02740 An01g11560 An01g14800 An02g00350 An03g05300 An04g04430 An06g00860 An08g08140 An08g09800 An09g00890 An10g00910 An10g00950 An11g01220 An11g03590 An12g10390 An13g03810 An17g00830
	R00056	1	Dinucleotide + H2O = 2 Mononucleotide	C01910 + C00001 = 2 C02171	3.6.1.9	An15g03530
	R00058	1	Oxygen + 2 Catechol = 2 1,2-Benzoquinone + 2 H2O	C00007 + 2 C00090 = 2 C02351 + 2 C00001	1.10.3.1	An09g02980
	R00059	1	N-(6-Aminohexanoyl)-6-aminohexanoate + H2O = 2 6-Aminohexanoate	C01255 + C00001 = 2 C02378	3.5.1.46	An07g00110
	R00066	1	2 6,7-Dimethyl-8-(1-D-ribityl)lumazine = Riboflavin + 4-(1-D-Ribitylamino)-5-amino-2,6-dihydroxypyrimidine	2 C04332 = C00255 + C04732	2.5.1.9	An18g05130 An18g06810
	R00069	1	Oxygen + 2 4-Imidazolone-5-propanoate = 2 Hydantoin-5-propionate	C00007 + 2 C03680 = 2 C05565	1.14.13.-	An01g08500 An01g09760 An01g11280 An03g02320 An03g03330 An03g05310 An03g06390 An04g02970 An04g04680 An04g09550 An05g02570 An07g01870 An07g05610 An08g06720 An08g09760 An09g00590 An09g01070 An09g01440 An11g01750 An11g08030 An11g10200 An12g04370 An12g06490 An12g07380 An12g07390 An12g10250 An14g01258 An14g01260 An14g01660 An14g03430 An16g04210 An16g06500 An18g01350	An12g07390
	R00073	1	2 Prostaglandin H2 + Oxygen = 2 Prostaglandin G2	2 C00427 + C00007 = 2 C05956	1.14.99.1	An02g07930 An04g05880
	R00078	1	Oxygen + 4 Iron + 4 H+ = 4 Iron + 2 H2O	C00007 + 4 C00023 + 4 C00080 = 4 C00023 + 2 C00001	1.16.3.1	An14g05370
	R00081	1	Oxygen + 4 Ferrocytochrome c = 4 Ferricytochrome c + 2 H2O	C00007 + 4 C00126 = 4 C00125 + 2 C00001	1.9.3.1	An02g01720 An02g09930 An04g01560 An07g07390 An08g01550 An09g03990 An11g10200 An14g04170	An02g01720 An02g09930 An07g07390
	R00084	1	4 Porphobilinogen + H2O = Hydroxymethylbilane + 4 NH3	4 C00931 + C00001 = C01024 + 4 C00014	2.5.1.61	An01g08640 An14g04640 An18g02970
	R00085	1	ATP + 2 H2O = AMP + 2 Orthophosphate	C00002 + 2 C00001 = C00020 + 2 C00009	3.6.1.5	An14g02370
	R00089	1	ATP = 3',5'-Cyclic AMP + Pyrophosphate	C00002 = C00575 + C00013	4.6.1.1	An01g08240 An04g01660 An11g01520
	R00092	0	NAD+ + 2 Iron = NADH + H+ + 2 Iron	C00003 + 2 C00023 = C00004 + C00080 + 2 C00023	1.16.1.7	An01g12390 An02g06550 An03g05160 An11g00220 An11g07070 An11g10510 An12g07720 An13g02180 An14g00950 An16g01150
	R00095	0	NAD+ + 2 Ascorbate = NADH + 2 Monodehydroascorbate	C00003 + 2 C00072 = C00004 + 2 C01041	1.6.5.4	An12g00600
	R00103	1	NAD+ + H2O = AMP + Nicotinamide D-ribonucleotide	C00003 + C00001 = C00020 + C00455	3.6.1.22 3.6.1.9	An09g05670 An15g03530
	R00104	1	ATP + NAD+ = ADP + NADP+	C00002 + C00003 = C00008 + C00006	2.7.1.23	An03g05090 An14g06430 An17g02020
	R00105	1	ATP + NADH = ADP + NADPH	C00002 + C00004 = C00008 + C00005	2.7.1.86	An17g02020
	R00106	0	NADPH + 2 Ferricytochrome = NADP+ + 2 Ferrocytochrome	C00005 + 2 C00923 = C00006 + 2 C00924	1.6.2.4	An01g11720 An04g06960 An05g00510 An06g02530 An08g07840 An16g02820 An17g00720 An17g00730
	R00111	1	NADPH + 2 N-(omega)-Hydroxyarginine + Oxygen + H+ = NADP+ + 2 Nitric oxide + 2 L-Citrulline	C00005 + 2 C05933 + C00007 + C00080 = C00006 + 2 C00533 + 2 C00327	1.14.13.39	An15g07930
	R00112	0	NADPH + NAD+ = NADP+ + NADH	C00005 + C00003 = C00006 + C00004	1.6.1.2 1.6.1.1	An02g09810 An02g09810
	R00114	1	L-Glutamine + 2-Oxoglutarate + NADPH + H+ = 2 L-Glutamate + NADP+	C00064 + C00026 + C00005 + C00080 = 2 C00025 + C00006	1.4.1.13	An07g09920
	R00122	1	ADP + H2O = AMP + Orthophosphate	C00008 + C00001 = C00020 + C00009	3.6.1.5	An14g02370
	R00125	1	P1,P4-Bis(5'-adenosyl) tetraphosphate + H2O = 2 ADP	C01260 + C00001 = 2 C00008	3.6.1.41	An03g03010
	R00126	1	ADP + ATP = Orthophosphate + P1,P4-Bis(5'-adenosyl) tetraphosphate	C00008 + C00002 = C00009 + C01260	2.7.7.53	An16g07800 An18g03580
	R00130	1	ATP + Dephospho-CoA = ADP + CoA	C00002 + C00882 = C00008 + C00010	2.7.1.24	An02g11230 An16g01890
	R00131	1	Urea + H2O = CO2 + 2 NH3	C00086 + C00001 = C00011 + 2 C00014	3.5.1.5	An01g03550 An15g00940
	R00132	0	Carbonic acid = CO2 + H2O	C01353 = C00011 + C00001	4.2.1.1	An03g03730 An09g03060 An13g02530 An18g01580
	R00135	1	Peptide + H2O = L-Proline + Peptide	C00012 + C00001 = C00148 + C00012	3.4.11.5	An01g08590 An11g04730 An16g06070
	R00137	1	ATP + Nicotinamide D-ribonucleotide = Pyrophosphate + NAD+	C00002 + C00455 = C00013 + C00003	2.7.7.1	An11g06610
	R00148	1	NH3 + Oxygen = Hydroxylamine + H2O	C00014 + C00007 = C00192 + C00001	1.13.12.-	An05g00220
	R00155	1	UDP + H2O = UMP + Orthophosphate	C00015 + C00001 = C00105 + C00009	3.6.1.5	An14g02370
	R00159	1	UTP + H2O = UDP + Orthophosphate	C00075 + C00001 = C00015 + C00009	3.6.1.5	An14g02370
	R00160	1	FAD + H2O = AMP + FMN	C00016 + C00001 = C00020 + C00061	3.6.1.9	An15g03530
	R00161	1	ATP + FMN = Pyrophosphate + FAD	C00002 + C00061 = C00013 + C00016	2.7.7.2	An08g07810
	R00162	1	ATP + Protein = ADP + Phosphoprotein	C00002 + C00017 = C00008 + C00562	2.7.1.37	An01g02790 An01g05450 An01g06550 An01g07180 An01g08450 An01g09520 An01g09870 An01g11080 An01g11200 An15g00860 An01g11750 An01g12000 An01g12360 An01g12910 An01g14430 An11g08130 An01g15160 An02g01290 An02g01950 An02g02250 An02g03740 An02g04270 An02g04830 An02g05530 An02g05860 An02g06830 An02g08630 An02g09060 An02g10120 An02g10200 An02g10670 An02g10710 An02g11590 An02g12640 An03g03310 An03g04090 An0…	An16g03740
	R00163	1	ATP + Protein = ADP + O-Phosphoprotein	C00002 + C00017 = C00008 + C02449	2.7.1.123	An02g05490 An15g00140 An16g03050 An17g01865
	R00164	1	Phosphoprotein + H2O = Protein + Orthophosphate	C00562 + C00001 = C00017 + C00009	3.1.3.16	An01g04050 An01g04120 An01g05160 An01g11810 An01g12010 An01g14150 An01g14160 An02g00580 An02g05260 An02g07230 An03g02600 An04g01410 An07g03620 An07g07110 An07g08600 An08g00830 An08g01640 An08g05960 An08g05970 An08g08690 An11g00420 An12g02970 An12g02980 An14g04770 An16g07130 An17g00890 An18g02350 An18g03290 An18g03320 An18g04600 An18g05890 An18g06400
	R00174	1	ATP + Pyridoxal = ADP + Pyridoxal phosphate	C00002 + C00250 = C00008 + C00018	2.7.1.35	An01g05050
	R00178	1	S-Adenosyl-L-methionine = S-Adenosylmethioninamine + CO2	C00019 = C01137 + C00011	4.1.1.50	An09g06050
	R00179	1	S-Adenosyl-L-methionine = 1-Aminocyclopropane-1-carboxylate + 5'-Methylthioadenosine	C00019 = C01234 + C00170	4.4.1.14	An02g04430 An02g11030 An06g01840 An09g01170 An12g06040 An12g10270
	R00181	1	AMP + H2O = IMP + NH3	C00020 + C00001 = C00130 + C00014	3.5.4.6	An03g06970
	R00183	1	AMP + H2O = Adenosine + Orthophosphate	C00020 + C00001 = C00212 + C00009	3.1.3.5	An08g08080
	R00185	1	ATP + Adenosine = ADP + AMP	C00002 + C00212 = C00008 + C00020	2.7.1.20	An17g01330
	R00188	1	Adenosine 3',5'-bisphosphate + H2O = AMP + Orthophosphate	C00054 + C00001 = C00020 + C00009	3.1.3.7	An11g06820 An14g00630	An11g06820
	R00190	1	AMP + Pyrophosphate = Adenine + 5-Phospho-alpha-D-ribose 1-diphosphate	C00020 + C00013 = C00147 + C00119	2.4.2.7	An12g00320
	R00191	1	3',5'-Cyclic AMP + H2O = AMP	C00575 + C00001 = C00020	3.1.4.17	An01g04450 An01g13010
	R00192	0	S-Adenosyl-L-homocysteine + H2O = Adenosine + L-Homocysteine	C00021 + C00001 = C00212 + C00155	3.3.1.1	An08g01960
	R00194	0	S-Adenosyl-L-homocysteine + H2O = S-Ribosyl-L-homocysteine + Adenine	C00021 + C00001 = C03539 + C00147	3.2.2.9	An06g02210
	R00196	1	(S)-Lactate + 2 Ferricytochrome c = Pyruvate + 2 Ferrocytochrome c	C00186 + 2 C00125 = C00022 + 2 C00126	1.1.2.3	An01g01880 An01g08020 An01g14530 An04g02840 An04g08560 An11g03500 An05g00300 An07g01860 An12g06530 An12g08270 An14g02250
	R00197	1	(R)-Lactate + 2 Ferricytochrome c = Pyruvate + 2 Ferrocytochrome c	C00256 + 2 C00125 = C00022 + 2 C00126	1.1.2.4	An02g10670 An02g10710 An11g09520 An12g00020 An12g06290
	R00199	1	ATP + Pyruvate + H2O = AMP + Phosphoenolpyruvate + Orthophosphate	C00002 + C00022 + C00001 = C00020 + C00074 + C00009	2.7.9.2	An04g08210
	R00219	1	2-Hydroxyethylenedicarboxylate = Pyruvate + CO2	C03981 = C00022 + C00011	4.1.1.-	An01g00710 An01g05820 An02g12790 An03g01690 An03g06320 An03g06570 An03g06580 An03g06590 An05g02590 An08g01020 An15g00500 An16g02880 An08g09280 An09g00010 An09g00030 An10g00120 An11g04720 An12g09330 An18g01060 An18g06670
	R00220	1	L-Serine = Pyruvate + NH3	C00065 = C00022 + C00014	4.3.1.17 4.3.1.19	An04g02220 An04g02580 An09g03960
	R00224	1	Pyruvate = Acetaldehyde + CO2	C00022 = C00084 + C00011	4.1.1.1	An01g01590 An02g06820 An09g01030 An13g03320	An02g06820
	R00226	1	2 Pyruvate = (S)-2-Acetolactate + CO2	2 C00022 = C06010 + C00011	2.2.1.6	An04g01610 An16g04170
	R00234	1	Acetyl-CoA + Peptide = CoA + Nalpha-Acetylpeptide	C00024 + C00012 = C00010 + C03011	2.3.1.88	An01g07200 An04g00220 An08g01190
	R00235	1	ATP + Acetate + CoA = AMP + Pyrophosphate + Acetyl-CoA	C00002 + C00033 + C00010 = C00020 + C00013 + C00024	6.2.1.1	An04g05620	An04g05620
	R00236	1	Acetyl adenylate + CoA = AMP + Acetyl-CoA	C05993 + C00010 = C00020 + C00024	6.2.1.1	An04g05620	An04g05620
	R00238	0	2 Acetyl-CoA = CoA + Acetoacetyl-CoA	2 C00024 = C00010 + C00332	2.3.1.16 2.3.1.9	An02g03320 An04g00740 An04g05720 An08g05400 An13g00590 An13g01920 An13g01940 An16g09190
	R00239	1	ATP + L-Glutamate = ADP + L-Glutamyl 5-phosphate	C00002 + C00025 = C00008 + C03287	2.7.2.11	An05g00120
	R00245	0	L-Glutamate 5-semialdehyde + NAD+ + H2O = L-Glutamate + NADH + H+	C01165 + C00003 + C00001 = C00025 + C00004 + C00080	1.5.1.12	An02g02290 An07g05000 An11g06140 An11g10290
	R00251	1	ATP + 5-Oxoproline + 2 H2O = ADP + Orthophosphate + L-Glutamate	C00002 + C01879 + 2 C00001 = C00008 + C00009 + C00025	3.5.2.9	An01g07120 An03g00010 An06g00650 An06g00660 An08g01320 An12g05460 An13g02080
	R00253	1	ATP + L-Glutamate + NH3 = ADP + Orthophosphate + L-Glutamine	C00002 + C00025 + C00014 = C00008 + C00009 + C00064	6.3.1.2	An01g08800 An14g01460 An14g03390 An15g01850
	R00256	1	L-Glutamine + H2O = L-Glutamate + NH3	C00064 + C00001 = C00025 + C00014	3.5.1.2	An01g06310 An02g06720 An02g13750 An11g07960 An11g07970
	R00257	1	ATP + Deamino-NAD+ + L-Glutamine + H2O = AMP + Pyrophosphate + NAD+ + L-Glutamate	C00002 + C00857 + C00064 + C00001 = C00020 + C00013 + C00003 + C00025	6.3.5.1	An09g05660
	R00258	0	L-Alanine + 2-Oxoglutarate = Pyruvate + L-Glutamate	C00041 + C00026 = C00022 + C00025	2.6.1.2	An11g02620
	R00259	1	Acetyl-CoA + L-Glutamate = CoA + N-Acetyl-L-glutamate	C00024 + C00025 = C00010 + C00624	2.3.1.1	An03g02930 An03g04330 An12g04960
	R00261	1	L-Glutamate = 4-Aminobutanoate + CO2	C00025 = C00334 + C00011	4.1.1.15	An02g06860 An14g03620 An08g08840 An15g04770
	R00268	1	Oxalosuccinate = 2-Oxoglutarate + CO2	C05379 = C00026 + C00011	1.1.1.42	An02g12430 An08g05580
	R00274	1	H2O2 + 2 Glutathione = Oxidized glutathione + 2 H2O	C00027 + 2 C00051 = C00127 + 2 C00001	1.11.1.9	An02g08110
	R00277	1	Pyridoxamine phosphate + H2O + Oxygen = Pyridoxal phosphate + NH3 + H2O2	C00647 + C00001 + C00007 = C00018 + C00014 + C00027	1.4.3.5	An14g04040 An14g04050
	R00278	1	Pyridoxine phosphate + Oxygen = H2O2 + Pyridoxal phosphate	C00627 + C00007 = C00027 + C00018	1.4.3.5	An14g04040 An14g04050
	R00281	1	Acceptor + NADH = Reduced acceptor + NAD+	C00028 + C00004 = C00030 + C00003	1.6.99.3	An01g09550 An01g12490 An02g05880 An02g09730 An02g11200 An03g00360 An04g00110 An04g00120 An05g00950 An15g04420 An12g04330 An06g00130 An06g01390 An07g04180 An08g04240 An08g04910 An08g10680 An08g10690 An09g06850 An11g09350 An11g09390 An11g11290 An12g07520 An14g00060 An15g00690 An16g02130 An16g08740 An18g01680 An18g05670	An08g04910 An11g09390
	R00282	0	Acceptor + NADPH = Reduced acceptor + NADP+	C00028 + C00005 = C00030 + C00006	1.6.99.1	An07g08760 An08g09330 An11g08510
	R00286	0	UDPglucose + H2O + 2 NAD+ = UDPglucuronate + 2 NADH + H+	C00029 + C00001 + 2 C00003 = C00167 + 2 C00004 + C00080	1.1.1.22	An01g09820 An03g03480 An08g09980
	R00287	1	UDPglucose + H2O = UMP + D-Glucose 1-phosphate	C00029 + C00001 = C00105 + C00103	3.6.1.9	An15g03530
	R00289	1	UTP + D-Glucose 1-phosphate = Pyrophosphate + UDPglucose	C00075 + C00103 = C00013 + C00029	2.7.7.9	An12g00820
	R00291	0	UDPglucose = UDP-D-galactose	C00029 = C00052	5.1.3.2	An01g11440 An01g12220 An02g08750 An02g11320 An03g01190 An03g02160 An12g04260 An12g10410 An14g03820
	R00292	1	UDPglucose + Amylose = UDP + Amylose	C00029 + C00718 = C00015 + C00718	2.4.1.11	An02g10310
	R00294	0	Reduced acceptor + 2 Nitric oxide = Nitrous oxide + Acceptor + H2O	C00030 + 2 C00533 = C00887 + C00028 + C00001	1.7.99.7	An07g08930
	R00305	0	D-Glucose + Acceptor = D-Glucono-1,5-lactone + Reduced acceptor	C00031 + C00028 = C00198 + C00030	1.1.99.10	An18g01120
	R00308	1	1,3-beta-D-Glucan + H2O = D-Glucose + 1,3-beta-D-Glucan	C00965 + C00001 = C00031 + C00965	3.2.1.39	An01g03090
	R00310	1	Protoporphyrin + Iron = Heme + 2 H+	C02191 + C00023 = C00032 + 2 C00080	4.99.1.1	An15g02690
	R00315	0	ATP + Acetate = ADP + Acetyl phosphate	C00002 + C00033 = C00008 + C00227	2.7.2.1	An02g06420
	R00316	1	ATP + Acetate = Pyrophosphate + Acetyl adenylate	C00002 + C00033 = C00013 + C05993	6.2.1.1	An04g05620	An04g05620
	R00317	1	Acetyl phosphate + H2O = Acetate + Orthophosphate	C00227 + C00001 = C00033 + C00009	3.6.1.7	An07g04390 An11g04790
	R00319	1	(S)-Lactate + Oxygen = Acetate + CO2 + H2O	C00186 + C00007 = C00033 + C00011 + C00001	1.13.12.4	An04g01450
	R00321	1	Acetamide + H2O = Acetate + NH3	C06244 + C00001 = C00033 + C00014	3.5.1.4	An01g12500 An01g13000 An01g14270 An01g14280 An02g00190 An02g00340 An11g08900 An03g00410 An03g05880 An08g09020 An07g00100 An07g03960 An09g01020 An09g04990 An11g02980 An12g01020 An12g10150 An14g00670 An14g00750 An15g00290 An16g07500
	R00328	1	GDP + H2O = GMP + Orthophosphate	C00035 + C00001 = C00144 + C00009	3.6.1.42 3.6.1.5	An08g04450 An14g02370
	R00332	1	ATP + GMP = ADP + GDP	C00002 + C00144 = C00008 + C00035	2.7.4.8	An01g07070 An08g00290 An08g00300
	R00335	1	GTP + H2O = GDP + Orthophosphate	C00044 + C00001 = C00035 + C00009	3.6.5.1 3.6.5.3 3.6.5.4 3.6.5.2 3.6.1.5	An01g01380 An01g03070 An01g03260 An01g04300 An01g05190 An01g06250 An01g06270 An01g08000 An01g09120 An01g12060 An01g13700 An02g01260 An02g05700 An02g07130 An02g08950 An02g10400 An02g10450 An02g11570 An02g11580 An02g13500 An02g14610 An03g06950 An04g00900 An04g01650 An04g01670 An04g02550 An04g03250 An04g03850 An08g12200 An11g07530 An09g00640 An13g03550 An04g05950 An04g06190 An04g07970 An05g00140 An0…
	R00352	0	ADP + Orthophosphate + Acetyl-CoA + Oxaloacetate = ATP + Citrate + CoA	C00008 + C00009 + C00024 + C00036 = C00002 + C00158 + C00010	2.3.3.8	An11g00510 An11g00530
	R00356	1	5-(2'-Carboxyethyl)-4,6-dihydroxypicolinate + 2 Oxygen = Oxaloacetate + 2-Oxoglutarate + NH3	C05655 + 2 C00007 = C00036 + C00026 + C00014	1.13.11.-	An03g00350 An03g06330 An05g02580 An11g05810 An12g05150 An12g07430 An12g10740 An15g00990 An16g01340
	R00357	1	L-Aspartate + H2O + Oxygen = Oxaloacetate + NH3 + H2O2	C00049 + C00001 + C00007 = C00036 + C00014 + C00027	1.4.3.2	An08g10800
	R00359	1	D-Aspartate + H2O + Oxygen = Oxaloacetate + NH3 + H2O2	C00402 + C00001 + C00007 = C00036 + C00014 + C00027	1.4.3.1	An01g02430 An14g03310
	R00362	0	Citrate = Acetate + Oxaloacetate	C00158 = C00033 + C00036	4.1.3.6	An01g08610
	R00366	1	Glycine + H2O + Oxygen = Glyoxylate + NH3 + H2O2	C00037 + C00001 + C00007 = C00048 + C00014 + C00027	1.4.3.3	An01g02430 An06g02340 An14g03310 An14g05380
	R00370	1	Acetyl-CoA + Glycine = CoA + 2-Amino-3-oxobutanoate	C00024 + C00037 = C00010 + C03214	2.3.1.29	An17g01480
	R00371	1	Acetyl-CoA + Glycine = CoA + L-2-Amino-3-oxobutanoic acid	C00024 + C00037 = C00010 + C03508	2.3.1.29 2.3.1.37	An17g01480 An17g01480
	R00375	1	dATP + DNA = Pyrophosphate + DNA	C00131 + C00039 = C00013 + C00039	2.7.7.7	An01g04520 An02g02510 An02g11980 An02g14830 An04g02270 An04g02280 An04g05500 An04g05540 An07g04130 An08g02440 An08g02510 An11g00720 An11g01950 An11g09550 An12g01930 An12g04490 An13g00650 An14g04070 An14g06200 An14g06560 An15g00270 An15g07150 An16g01580 An16g03060
	R00376	1	dGTP + DNA = Pyrophosphate + DNA	C00286 + C00039 = C00013 + C00039	2.7.7.7	An01g04520 An02g02510 An02g11980 An02g14830 An04g02270 An04g02280 An04g05500 An04g05540 An07g04130 An08g02440 An08g02510 An11g00720 An11g01950 An11g09550 An12g01930 An12g04490 An13g00650 An14g04070 An14g06200 An14g06560 An15g00270 An15g07150 An16g01580 An16g03060
	R00377	1	dCTP + DNA = Pyrophosphate + DNA	C00458 + C00039 = C00013 + C00039	2.7.7.7	An01g04520 An02g02510 An02g11980 An02g14830 An04g02270 An04g02280 An04g05500 An04g05540 An07g04130 An08g02440 An08g02510 An11g00720 An11g01950 An11g09550 An12g01930 An12g04490 An13g00650 An14g04070 An14g06200 An14g06560 An15g00270 An15g07150 An16g01580 An16g03060
	R00378	1	dTTP + DNA = Pyrophosphate + DNA	C00459 + C00039 = C00013 + C00039	2.7.7.7	An01g04520 An02g02510 An02g11980 An02g14830 An04g02270 An04g02280 An04g05500 An04g05540 An07g04130 An08g02440 An08g02510 An11g00720 An11g01950 An11g09550 An12g01930 An12g04490 An13g00650 An14g04070 An14g06200 An14g06560 An15g00270 An15g07150 An16g01580 An16g03060
	R00379	1	Deoxynucleoside triphosphate + DNA = Pyrophosphate + DNA	C00677 + C00039 = C00013 + C00039	2.7.7.49 2.7.7.7	An01g00480 An01g04520 An02g02510 An02g09120 An04g05900 An04g06790 An06g00090 An02g10010 An02g11980 An02g14830 An04g02270 An04g02280 An04g05500 An04g05540 An05g01980 An05g02090 An06g02630 An07g00900 An07g04130 An08g02440 An08g02510 An08g06260 An08g10220 An08g11520 An09g00770 An09g00980 An10g00740 An11g00720 An11g01950 An11g06380 An11g07250 An11g08670 An11g09550 An12g01930 An12g04490 An12g06430 An1…
	R00380	1	S-Adenosyl-L-methionine + DNA = S-Adenosyl-L-homocysteine + DNA 5-methylcytosine	C00019 + C00039 = C00021 + C02967	2.1.1.37	An15g01770
	R00381	1	ATP + DNA(n) + DNA(m) = AMP + Pyrophosphate + DNA(n+m)	C00002 + C00039(n) + C00039(m) = C00020 + C00013 + C00039(n+m)	6.5.1.1	An02g06880 An02g06890 An02g10370 An03g02640 An12g04690
	R00383	1	Acyl-CoA + H2O = CoA + Carboxylate	C00040 + C00001 = C00010 + C00060	3.1.2.20	An01g13490
	R00385	0	Acyl-CoA + NADP+ = 2,3-Dehydroacyl-CoA + NADPH	C00040 + C00006 = C00605 + C00005	1.3.1.8	An14g03240
	R00388	0	Acyl-CoA + Oxygen = trans-2,3-Dehydroacyl-CoA + H2O2	C00040 + C00007 = C00658 + C00027	1.3.3.6	An05g01410 An11g04940
	R00389	1	ATP + Acid + CoA = AMP + Pyrophosphate + Acyl-CoA	C00002 + C00174 + C00010 = C00020 + C00013 + C00040	6.2.1.2	An02g09910
	R00390	1	ATP + Long-chain carboxylate + CoA = AMP + Pyrophosphate + Acyl-CoA	C00002 + C00347 + C00010 = C00020 + C00013 + C00040	6.2.1.3	An02g00210 An04g01370 An06g01320 An07g00040 An07g05210 An08g06100 An09g01820 An09g06740 An11g07310 An14g05630 An16g04830 An16g05150 An18g03800
	R00391	1	Acyl-CoA + Acetyl-CoA = CoA + 3-Oxoacyl-CoA	C00040 + C00024 = C00010 + C00264	2.3.1.16	An02g03320 An04g00740 An04g05720 An08g05400 An13g00590
	R00392	0	Acyl-CoA + Acceptor = 2,3-Dehydroacyl-CoA + Reduced acceptor	C00040 + C00028 = C00605 + C00030	1.3.99.3 1.3.99.13	An01g05030 An04g03290 An07g00260 An11g00400 An13g03940 An14g03240 An17g01150
	R00399	1	L-Alanine + Acetyl-CoA = 2-Amino-4-oxopentanoic acid + CoA	C00041 + C00024 = C03341 + C00010	2.3.1.-	An01g01130 An01g01160 An01g02030 An03g06380 An01g04410 An01g06930 An01g06950 An01g08160 An01g10570 An01g11140 An01g12040 An01g13130 An02g03510 An02g05000 An02g08570 An02g09430 An11g05570 An03g01820 An09g01860 An03g05140 An11g04280 An12g02730 An15g07920 An04g04340 An11g09720 An04g05840 An04g05930 An04g09530 An04g09830 An05g00200 An05g02370 An07g01030 An07g09770 An12g05630 An08g00020 An08g00030 An0…
	R00401	0	L-Alanine = D-Alanine	C00041 = C00133	5.1.1.1	An02g13090 An03g02300 An14g00550 An15g03260
	R00405	0	ATP + Succinate + CoA = ADP + Orthophosphate + Succinyl-CoA	C00002 + C00042 + C00010 = C00008 + C00009 + C00091	6.2.1.5	An08g02970 An14g00310 An17g01670 An17g01670
	R00409	0	(2S,3R)-3-Hydroxybutane-1,2,3-tricarboxylate = Pyruvate + Succinate	C04593 = C00022 + C00042	4.1.3.30	An07g08390 An12g05180 An15g02980 An15g07720
	R00410	0	Succinyl-CoA + Acetoacetate = Succinate + Acetoacetyl-CoA	C00091 + C00164 = C00042 + C00332	2.8.3.5	An01g00200 An01g03000 An06g01370
	R00411	1	N2-Succinyl-L-glutamate + H2O = L-Glutamate + Succinate	C05931 + C00001 = C00025 + C00042	3.5.1.-	An01g06310 An01g07390 An01g07400 An01g07640 An01g11610 An01g14950 An02g14390 An03g04140 An04g07110 An12g04480 An07g07850 An07g08380 An09g06520 An11g05760 An11g06980 An11g08890 An12g10500 An14g00560 An14g06640 An15g01800 An15g02110 An15g05120 An18g04560
	R00415	1	UTP + N-Acetyl-D-glucosamine 1-phosphate = Pyrophosphate + UDP-N-acetyl-D-glucosamine	C00075 + C04256 = C00013 + C00043	2.7.7.23	An12g00480
	R00416	1	UTP + N-Acetyl-alpha-D-glucosamine 1-phosphate = Pyrophosphate + UDP-N-acetyl-D-glucosamine	C00075 + C04501 = C00013 + C00043	2.7.7.23	An12g00480
	R00424	1	GTP + 2 H2O = 2-Amino-4-hydroxy-6-(erythro-1,2,3-trihydroxypropyl)dihydropteridine triphosphate + Formate + H2O	C00044 + 2 C00001 = C04895 + C00058 + C00001	3.5.4.16	An09g05310
	R00425	1	GTP + 3 H2O = Formate + 2,5-Diamino-6-hydroxy-4-(5'-phosphoribosylamino)-pyrimidine + Pyrophosphate	C00044 + 3 C00001 = C00058 + C01304 + C00013	3.5.4.25	An08g06370 An08g10340 An10g00350 An12g09640
	R00428	1	GTP + H2O = Formamidopyrimidine nucleoside triphosphate	C00044 + C00001 = C05922	3.5.4.16	An09g05310
	R00430	1	GDP + Phosphoenolpyruvate = GTP + Pyruvate	C00035 + C00074 = C00044 + C00022	2.7.1.40	An07g08990
	R00434	1	GTP = 3',5'-Cyclic GMP + Pyrophosphate	C00044 = C00942 + C00013	4.6.1.1	An01g08240 An04g01660 An11g01520
	R00435	1	ATP + RNA = Pyrophosphate + RNA	C00002 + C00046 = C00013 + C00046	2.7.7.6 2.7.7.19 2.7.7.48	An01g02200 An01g02210 An01g04380 An01g05740 An01g07250 An01g11950 An01g12710 An01g13560 An01g13570 An02g01800 An02g05460 An02g11470 An02g14820 An07g09910 An08g07050 An08g08440 An09g04100 An09g04110 An09g06640 An11g01770 An11g09370 An11g09380 An11g09540 An11g10670 An12g00590 An12g00720 An12g00780 An12g01640 An12g03900 An13g00280 An15g00700 An15g05780 An15g05790 An15g06550 An16g07430 An16g08710 An1…
	R00436	1	ATP + RNA = AMP + Pyrophosphate + RNA(circular)	C00002 + C00046 = C00020 + C00013 + C02073	6.5.1.3	An08g01480
	R00437	0	RNA + Orthophosphate = RNA + ADP	C00046 + C00009 = C00046 + C00008	2.7.7.8	An07g08320
	R00438	0	RNA + Orthophosphate = RNA + UDP	C00046 + C00009 = C00046 + C00015	2.7.7.8	An07g08320
	R00439	0	RNA + Orthophosphate = RNA + GDP	C00046 + C00009 = C00046 + C00035	2.7.7.8	An07g08320
	R00440	0	RNA + Orthophosphate = RNA + CDP	C00046 + C00009 = C00046 + C00112	2.7.7.8	An07g08320
	R00441	1	GTP + RNA = Pyrophosphate + RNA	C00044 + C00046 = C00013 + C00046	2.7.7.6	An01g02200 An01g02210 An01g04380 An01g05740 An01g07250 An01g11950 An01g12710 An02g01800 An02g05460 An02g11470 An02g14820 An07g09910 An08g07050 An09g04100 An09g04110 An09g06640 An11g01770 An11g09370 An11g09380 An11g10670 An12g00590 An12g00720 An12g00780 An12g01640 An12g03900 An13g00280 An15g00700 An15g05780 An15g05790 An15g06550 An16g07430 An16g08710 An17g00430 An17g01470 An18g04850
	R00442	1	CTP + RNA = Pyrophosphate + RNA	C00063 + C00046 = C00013 + C00046	2.7.7.6	An01g02200 An01g02210 An01g04380 An01g05740 An01g07250 An01g11950 An01g12710 An02g01800 An02g05460 An02g11470 An02g14820 An07g09910 An08g07050 An09g04100 An09g04110 An09g06640 An11g01770 An11g09370 An11g09380 An11g10670 An12g00590 An12g00720 An12g00780 An12g01640 An12g03900 An13g00280 An15g00700 An15g05780 An15g05790 An15g06550 An16g07430 An16g08710 An17g00430 An17g01470 An18g04850
	R00443	1	UTP + RNA = Pyrophosphate + RNA	C00075 + C00046 = C00013 + C00046	2.7.7.6	An01g02200 An01g02210 An01g04380 An01g05740 An01g07250 An01g11950 An01g12710 An02g01800 An02g05460 An02g11470 An02g14820 An07g09910 An08g07050 An09g04100 An09g04110 An09g06640 An11g01770 An11g09370 An11g09380 An11g10670 An12g00590 An12g00720 An12g00780 An12g01640 An12g03900 An13g00280 An15g00700 An15g05780 An15g05790 An15g06550 An16g07430 An16g08710 An17g00430 An17g01470 An18g04850
	R00444	1	Nucleoside triphosphate + RNA = Pyrophosphate + RNA	C00201 + C00046 = C00013 + C00046	2.7.7.6 2.7.7.48	An01g02200 An01g02210 An01g04380 An01g05740 An01g07250 An01g11950 An01g12710 An02g01800 An02g05460 An02g11470 An02g14820 An07g09910 An08g07050 An08g08440 An09g04100 An09g04110 An09g06640 An11g01770 An11g09370 An11g09380 An11g09540 An11g10670 An12g00590 An12g00720 An12g00780 An12g01640 An12g03900 An13g00280 An15g00700 An15g05780 An15g05790 An15g06550 An16g07430 An16g08710 An17g00430 An17g01470 An1…
	R00454	1	L-Lysine + Acetyl-CoA = N6-Acetyl-L-lysine + CoA	C00047 + C00024 = C02727 + C00010	2.3.1.-	An01g01130 An01g01160 An01g02030 An03g06380 An01g04410 An01g06930 An01g06950 An01g08160 An01g10570 An01g11140 An01g12040 An01g13130 An02g03510 An02g05000 An02g08570 An02g09430 An11g05570 An03g01820 An09g01860 An03g05140 An11g04280 An12g02730 An15g07920 An04g04340 An11g09720 An04g05840 An04g05930 An04g09530 An04g09830 An05g00200 An05g02370 An07g01030 An07g09770 An12g05630 An08g00020 An08g00030 An0…
	R00469	1	(-)-Ureidoglycolate + H2O = Glyoxylate + 2 NH3 + CO2	C00603 + C00001 = C00048 + 2 C00014 + C00011	3.5.3.19	An16g08100
	R00475	1	Glycolate + Oxygen = Glyoxylate + H2O2	C00160 + C00007 = C00048 + C00027	1.1.3.15	An01g14530 An09g01380 An12g06290 An12g10140
	R00480	1	ATP + L-Aspartate = ADP + 4-Phospho-L-aspartate	C00002 + C00049 = C00008 + C03082	2.7.2.4	An17g02280
	R00485	1	L-Asparagine + H2O = L-Aspartate + NH3	C00152 + C00001 = C00049 + C00014	3.5.1.1	An01g14950 An01g14960 An09g04950 An18g03190
	R00489	1	L-Aspartate = beta-Alanine + CO2	C00049 = C00099 + C00011	4.1.1.15	An02g06860 An14g03620 An08g08840 An15g04770
	R00497	1	ATP + gamma-L-Glutamyl-L-cysteine + Glycine = ADP + Orthophosphate + Glutathione	C00002 + C00669 + C00037 = C00008 + C00009 + C00051	6.3.2.3	An01g13620 An09g03030
	R00500	0	2 Glutathione = Oxidized glutathione	2 C00051 = C00127	1.8.4.-	An16g07620
	R00502	1	UTP + alpha-D-Galactose 1-phosphate = Pyrophosphate + UDP-D-galactose	C00075 + C00446 = C00013 + C00052	2.7.7.10	An02g03590
	R00507	1	3'-Phosphoadenylyl sulfate + H2O = Sulfate + Adenosine 3',5'-bisphosphate	C00053 + C00001 = C00059 + C00054	3.6.1.9	An15g03530
	R00508	1	3'-Phosphoadenylyl sulfate + H2O = Adenylylsulfate + Orthophosphate	C00053 + C00001 = C00224 + C00009	3.1.3.7	An11g06820 An14g00630	An11g06820
	R00509	0	ATP + Adenylylsulfate = ADP + 3'-Phosphoadenylyl sulfate	C00002 + C00224 = C00008 + C00053	2.7.1.25	An08g02990
	R00511	1	CMP + H2O = Cytidine + Orthophosphate	C00055 + C00001 = C00475 + C00009	3.1.3.5	An08g08080
	R00513	1	ATP + Cytidine = ADP + CMP	C00002 + C00475 = C00008 + C00055	2.7.1.48	An04g05800 An11g09320 An14g02790
	R00514	1	CDP + H2O = CMP + Orthophosphate	C00112 + C00001 = C00055 + C00009	3.6.1.5	An14g02370
	R00516	1	UTP + Cytidine = UDP + CMP	C00075 + C00475 = C00015 + C00055	2.7.1.48	An04g05800 An11g09320 An14g02790
	R00517	1	GTP + Cytidine = GDP + CMP	C00044 + C00475 = C00035 + C00055	2.7.1.48	An04g05800 An11g09320 An14g02790
	R00522	1	Oxalate = Formate + CO2	C00209 = C00058 + C00011	4.1.1.2	An03g01140 An15g03980
	R00524	1	Formamide + H2O = Formate + NH3	C00488 + C00001 = C00058 + C00014	3.5.1.49	An07g05830
	R00528	1	Sulfite + H2O + 2 Ferricytochrome c = Sulfate + 2 Ferrocytochrome c	C00094 + C00001 + 2 C00125 = C00059 + 2 C00126	1.8.2.1	An12g06030
	R00529	1	ATP + Sulfate = Pyrophosphate + Adenylylsulfate	C00002 + C00059 = C00013 + C00224	2.7.7.4	An11g04200 An11g09790
	R00533	1	Sulfite + Oxygen + H2O = Sulfate + H2O2	C00094 + C00007 + C00001 = C00059 + C00027	1.8.3.1	An08g08910 An12g06030
	R00539	1	Acyl phosphate + H2O = Carboxylate + Orthophosphate	C02133 + C00001 = C00060 + C00009	3.6.1.7	An07g04390 An11g04790
	R00540	1	Nitrile + 2 H2O = Carboxylate + NH3	C00726 + 2 C00001 = C00060 + C00014	3.5.5.1 3.5.5.7	An01g07510 An01g12090 An01g14550 An18g01740 An06g01960 An08g08940 An08g10150 An10g00730 An12g01260 An16g00550 An16g06210 An16g06210
	R00549	1	ATP + Riboflavin = ADP + FMN	C00002 + C00255 = C00008 + C00061	2.7.1.26	An02g14530 An11g06680 An12g02110
	R00551	1	L-Arginine + H2O = L-Ornithine + Urea	C00062 + C00001 = C00077 + C00086	3.5.3.1	An02g07250 An11g09830 An14g01190
	R00557	1	L-Arginine + Oxygen + NADPH = Nitric oxide + L-Citrulline + NADP+	C00062 + C00007 + C00005 = C00533 + C00327 + C00006	1.14.13.39	An15g07930
	R00558	1	L-Arginine + Oxygen + NADPH = N-(omega)-Hydroxyarginine + NADP+ + H2O	C00062 + C00007 + C00005 = C05933 + C00006 + C00001	1.14.13.39	An15g07930
	R00563	0	D-Nopaline + NADP+ + H2O = L-Arginine + 2-Oxoglutarate + NADPH	C01682 + C00006 + C00001 = C00062 + C00026 + C00005	1.5.1.19	An03g00670
	R00564	0	N2-(D-1,3-Dicarboxypropyl)-L-arginine + NADP+ + H2O = L-Arginine + 2-Oxoglutarate + NADPH	C04389 + C00006 + C00001 = C00062 + C00026 + C00005	1.5.1.19	An03g00670
	R00568	1	CTP + H2O = UTP + NH3	C00063 + C00001 = C00075 + C00014	3.5.4.13	An09g05360
	R00569	1	CTP + H2O = CDP + Orthophosphate	C00063 + C00001 = C00112 + C00009	3.6.1.5	An14g02370
	R00571	1	ATP + UTP + NH3 = ADP + Orthophosphate + CTP	C00002 + C00075 + C00014 = C00008 + C00009 + C00063	6.3.4.2	An03g01310
	R00572	1	CDP + Phosphoenolpyruvate = CTP + Pyruvate	C00112 + C00074 = C00063 + C00022	2.7.1.40	An07g08990
	R00573	1	ATP + UTP + L-Glutamine + H2O = ADP + Orthophosphate + CTP + L-Glutamate	C00002 + C00075 + C00064 + C00001 = C00008 + C00009 + C00063 + C00025	6.3.4.2	An03g01310
	R00575	1	2 ATP + L-Glutamine + HCO3- + H2O = 2 ADP + Orthophosphate + L-Glutamate + Carbamoyl phosphate	2 C00002 + C00064 + C00288 + C00001 = 2 C00008 + C00009 + C00025 + C00169	6.3.5.5	An08g07420 An16g04960 An16g04970 An17g00820 An17g00840
	R00578	1	ATP + L-Aspartate + L-Glutamine + H2O = AMP + Pyrophosphate + L-Asparagine + L-Glutamate	C00002 + C00049 + C00064 + C00001 = C00020 + C00013 + C00152 + C00025	6.3.5.4	An01g07910 An04g01340 An12g07660
	R00580	1	L-Serine + ATP = (L-Seryl)adenylate + Pyrophosphate	C00065 + C00002 = C05820 + C00013	2.7.7.-	An01g04720 An07g03270 An11g07290 An09g02220 An13g01160 An16g02550
	R00582	1	O-Phospho-L-serine + H2O = L-Serine + Orthophosphate	C01005 + C00001 = C00065 + C00009	3.1.3.3	An11g09770
	R00590	1	L-Serine = 2-Aminoacrylate + H2O	C00065 = C02218 + C00001	4.3.1.17	An04g02220
	R00594	1	S-Adenosyl-L-methionine + tRNA = S-Adenosyl-L-homocysteine + tRNA containing thymine	C00019 + C00066 = C00021 + C03446	2.1.1.35	An18g03220
	R00595	1	S-Adenosyl-L-methionine + tRNA = S-Adenosyl-L-homocysteine + tRNA containing 5-methylcytosine	C00019 + C00066 = C00021 + C04155	2.1.1.29	An01g12180
	R00596	1	S-Adenosyl-L-methionine + tRNA = S-Adenosyl-L-homocysteine + tRNA containing N1-methyladenine	C00019 + C00066 = C00021 + C04156	2.1.1.36	An01g08230
	R00598	1	S-Adenosyl-L-methionine + tRNA = S-Adenosyl-L-homocysteine + tRNA containing N2-methylguanine	C00019 + C00066 = C00021 + C04158	2.1.1.32	An01g00070
	R00600	1	S-Adenosyl-L-methionine + tRNA = S-Adenosyl-L-homocysteine + tRNA containing N7-methylguanine	C00019 + C00066 = C00021 + C04160	2.1.1.33	An01g07580
	R00604	0	Formaldehyde + NAD+ + H2O = Formate + NADH + H+	C00067 + C00003 + C00001 = C00058 + C00004 + C00080	1.2.1.46	An10g00230
	R00610	1	Sarcosine + H2O + Oxygen = Glycine + Formaldehyde + H2O2	C00213 + C00001 + C00007 = C00037 + C00067 + C00027	1.5.3.1	An02g08980 An07g05900 An11g05340 An15g01960	An02g08980
	R00611	1	Sarcosine + Acceptor + H2O = Glycine + Formaldehyde + Reduced acceptor	C00213 + C00028 + C00001 = C00037 + C00067 + C00030	1.5.99.1	An15g02590
	R00614	0	2 Formaldehyde + H2O = Formate + Methanol	2 C00067 + C00001 = C00058 + C00132	1.2.99.4	An07g07160 An13g03970
	R00615	1	Thiamin diphosphate + H2O = Thiamin monophosphate + Orthophosphate	C00068 + C00001 = C01081 + C00009	3.6.1.15	An01g02750 An01g03900 An01g06190 An01g06920 An11g07780 An01g08720 An01g12380 An02g01630 An02g04220 An02g04320 An02g10110 An03g02540 An03g04880 An03g06730 An05g01110 An05g01660 An05g01700 An08g01950 An08g02330 An08g03300 An08g04500 An08g04860 An08g05150 An09g00060 An09g01700 An11g04000 An12g03730 An12g09350 An12g09770 An13g03060 An14g04830 An14g05120 An15g00220 An15g01130 An15g01160 An15g02930 An1…
	R00616	1	ATP + Thiamin diphosphate = ADP + Thiamin triphosphate	C00002 + C00068 = C00008 + C03028	2.7.6.2	An01g02190 An07g02790
	R00619	1	ATP + Thiamin = AMP + Thiamin diphosphate	C00002 + C00378 = C00020 + C00068	2.7.6.2	An01g02190 An07g02790
	R00625	0	Primary alcohol + NADP+ = Aldehyde + NADPH	C00226 + C00006 = C00071 + C00005	1.1.1.2	An01g14880 An03g06430 An05g02070 An10g00010 An11g03680 An12g00670 An12g09810 An12g10610 An14g03470 An16g02510 An18g01430
	R00628	1	Acetic ester + H2O = Alcohol + Acetate	C01883 + C00001 = C00069 + C00033	3.1.1.6	An02g02540
	R00630	1	Carboxylic ester + H2O = Alcohol + Carboxylate	C02391 + C00001 = C00069 + C00060	3.1.1.1	An02g00100 An02g13440 An02g14290 An03g05860 An03g06560 An07g02440 An07g03100 An10g00780 An12g01000 An12g04350 An12g05010 An12g05590 An12g05840 An12g06520 An12g07760 An12g09780 An13g02160 An13g03800 An15g05270 An16g00030 An16g07710 An16g08870
	R00632	0	Aldehyde + NAD+ + H2O = Acid + NADH	C00071 + C00003 + C00001 = C00174 + C00004	1.2.1.5	An01g09260 An04g03400 An07g01400 An08g08510
	R00634	0	Aldehyde + NADP+ + H2O = Acid + NADPH	C00071 + C00006 + C00001 = C00174 + C00005	1.2.1.5	An01g09260 An04g03400 An07g01400 An08g08510
	R00636	1	2-Oxo acid = Aldehyde + CO2	C00161 = C00071 + C00011	4.1.1.1	An01g01590 An02g06820 An09g01030 An13g03320	An02g06820
	R00643	1	L-Galactono-1,4-lactone + Oxygen = Ascorbate + H2O2	C01115 + C00007 = C00072 + C00027	1.1.3.24	An03g03460
	R00645	0	Ascorbate = Monodehydroascorbate + H+	C00072 = C01041 + C00080	1.14.-.-	An01g00680 An01g02810 An01g03250 An01g05900 An01g10030 An01g11880 An15g03990 An01g14990 An02g00150 An02g05080 An02g05170 An02g07930 An02g07980 An11g01150 An02g08860 An02g09420 An02g10940 An02g12600 An11g01550 An02g13980 An12g01150 An03g00580 An06g02700 An03g04730 An03g05460 An03g06460 An03g06480 An03g06500 An04g01320 An04g02950 An04g02970 An04g08360 An04g08440 An06g00760 An05g01120 An06g00630 An0…	An09g03500
	R00648	1	L-Methionine + H2O + Oxygen = 4-Methylthio-2-oxobutanoic acid + NH3 + H2O2	C00073 + C00001 + C00007 = C01180 + C00014 + C00027	1.4.3.2	An08g10800
	R00650	1	S-Adenosyl-L-methionine + L-Homocysteine = S-Adenosyl-L-homocysteine + L-Methionine	C00019 + C00155 = C00021 + C00073	2.1.1.10	An15g07110
	R00651	1	O-Acetyl-L-homoserine + Methanethiol = L-Methionine + Acetate	C01077 + C00409 = C00073 + C00033	2.5.1.49	An09g06710
	R00659	1	UDP + Phosphoenolpyruvate = UTP + Pyruvate	C00015 + C00074 = C00075 + C00022	2.7.1.40	An07g08990
	R00667	0	L-Ornithine + 2-Oxoglutarate = L-Glutamate 5-semialdehyde + L-Glutamate	C00077 + C00026 = C01165 + C00025	2.6.1.13	An04g04130 An11g08870
	R00669	1	N-Acetylornithine + H2O = Acetate + L-Ornithine	C00437 + C00001 = C00033 + C00077	3.5.1.16 3.5.1.14	An02g12680 An08g07280 An12g02360 An12g10510 An18g06210
	R00670	1	L-Ornithine = Putrescine + CO2	C00077 = C00134 + C00011	4.1.1.17	An04g02420
	R00671	0	L-Ornithine = L-Proline + NH3	C00077 = C00148 + C00014	4.3.1.12	An01g03310 An11g06170
	R00672	0	L-Ornithine = D-Ornithine	C00077 = C00515	5.1.1.12	An11g00050 An12g07230
	R00674	1	L-Serine + Indole = L-Tryptophan + H2O	C00065 + C00463 = C00078 + C00001	4.2.1.20	An02g02170 An16g02500 An12g03230 An18g04630
	R00677	1	L-Tryptophan + H2O + Oxygen = Indolepyruvate + NH3 + H2O2	C00078 + C00001 + C00007 = C00331 + C00014 + C00027	1.4.3.2	An08g10800
	R00678	1	L-Tryptophan + Oxygen = Formylkynurenine	C00078 + C00007 = C02406	1.13.11.42 1.13.11.11	An04g07210 An09g04250 An12g00660
	R00680	1	L-Tryptophan + Oxygen = L-Formylkynurenine	C00078 + C00007 = C02700	1.13.11.11	An04g07210
	R00686	1	ATP + L-Phenylalanine + H2O = AMP + Pyrophosphate + D-Phenylalanine	C00002 + C00079 + C00001 = C00020 + C00013 + C02265	5.1.1.11	An04g06260 An09g01690
	R00689	1	L-Phenylalanine + H2O + Oxygen = Phenylpyruvate + NH3 + H2O2	C00079 + C00001 + C00007 = C00166 + C00014 + C00027	1.4.3.2	An08g10800
	R00691	1	L-Arogenate = L-Phenylalanine + H2O + CO2	C00826 = C00079 + C00001 + C00011	4.2.1.51	An17g02200
	R00697	1	L-Phenylalanine = trans-Cinnamate + NH3	C00079 = C00423 + C00014	4.3.1.5	An04g04370 An08g07740 An13g02640
	R00698	1	L-Phenylalanine = 2-Phenylacetamide	C00079 = C02505	1.11.1.7	An02g08110 An02g10480 An03g05660 An14g07200 An03g05960 An05g01880 An06g00720 An09g00710 An12g01320 An12g10790
	R00702	1	2 trans,trans-Farnesyl diphosphate = Pyrophosphate + Presqualene diphosphate + H+	2 C00448 = C00013 + C03428 + C00080	2.5.1.21	An02g11000 An12g01890
	R00703	0	(S)-Lactate + NAD+ = Pyruvate + NADH + H+	C00186 + C00003 = C00022 + C00004 + C00080	1.1.1.27	An04g08220 An07g04950 An12g10140
	R00704	0	(R)-Lactate + NAD+ = Pyruvate + NADH + H+	C00256 + C00003 = C00022 + C00004 + C00080	1.1.1.28	An01g09780
	R00705	0	3-Oxopropanoate + CoA + NAD+ = Acetyl-CoA + CO2 + NADH + H+	C00222 + C00010 + C00003 = C00024 + C00011 + C00004 + C00080	1.2.1.27	An01g08430 An12g09680 An12g09680
	R00707	0	(S)-1-Pyrroline-5-carboxylate + NAD+ + 2 H2O = L-Glutamate + NADH + H+	C03912 + C00003 + 2 C00001 = C00025 + C00004 + C00080	1.5.1.12	An02g02290 An07g05000 An11g06140 An11g10290
	R00708	0	(S)-1-Pyrroline-5-carboxylate + NADP+ + 2 H2O = L-Glutamate + NADPH + H+	C03912 + C00006 + 2 C00001 = C00025 + C00005 + C00080	1.5.1.12	An02g02290 An07g05000 An11g06140 An11g10290
	R00713	0	Succinate semialdehyde + NAD+ + H2O = Succinate + NADH + H+	C00232 + C00003 + C00001 = C00042 + C00004 + C00080	1.2.1.16 1.2.1.24	An01g00620 An14g02870 An04g02610 An09g02580 An13g01930 An14g01440 An15g01740
	R00714	0	Succinate semialdehyde + NADP+ + H2O = Succinate + NADPH + H+	C00232 + C00006 + C00001 = C00042 + C00005 + C00080	1.2.1.16	An01g00620 An14g02870 An04g02610 An09g02580 An13g01930 An15g01740
	R00716	0	N6-(L-1,3-Dicarboxypropyl)-L-lysine + NADP+ + H2O = L-Lysine + 2-Oxoglutarate + NADPH + H+	C00449 + C00006 + C00001 = C00047 + C00026 + C00005 + C00080	1.5.1.8	An01g13590
	R00717	0	Glycolate + NAD+ = Glyoxylate + NADH + H+	C00160 + C00003 = C00048 + C00004 + C00080	1.1.1.29 1.1.1.26	An08g06710 An11g07270
	R00719	1	ITP + H2O = IDP + Orthophosphate	C00081 + C00001 = C00104 + C00009	3.6.1.5	An14g02370
	R00724	1	IDP + Phosphoenolpyruvate = ITP + Pyruvate	C00104 + C00074 = C00081 + C00022	2.7.1.40	An07g08990
	R00727	0	ITP + Succinate + CoA = IDP + Orthophosphate + Succinyl-CoA	C00081 + C00042 + C00010 = C00104 + C00009 + C00091	6.2.1.4	An08g02970 An08g02980 An14g00310 An17g01670
	R00729	1	L-Tyrosine + H2O + Oxygen = 3-(4-Hydroxyphenyl)pyruvate + NH3 + H2O2	C00082 + C00001 + C00007 = C01179 + C00014 + C00027	1.4.3.2	An08g10800
	R00737	1	L-Tyrosine = 4-Coumarate + NH3	C00082 = C00811 + C00014	4.3.1.5	An04g04370 An08g07740 An13g02640
	R00746	0	Ethanol + NADP+ = Acetaldehyde + NADPH	C00469 + C00006 = C00084 + C00005	1.1.1.2	An01g14880 An03g06430 An05g02070 An10g00010 An11g03680 An12g00670 An12g09810 An12g10610 An14g03470 An16g02510 An18g01430
	R00750	0	Acetaldehyde + Pyruvate = 4-Hydroxy-2-oxopentanoate	C00084 + C00022 = C03589	4.1.2.- 4.1.3.-	An02g06430 An02g14890 An03g02490 An03g03130 An06g01820 An09g02440 An12g01610 An12g05070 An12g10850 An13g01680 An16g00420
	R00751	0	L-Threonine = Glycine + Acetaldehyde	C00188 = C00037 + C00084	4.1.2.5	An02g13090 An03g01360 An03g02300 An07g00670 An07g00680 An14g01500 An15g03260
	R00755	1	2-(alpha-Hydroxyethyl)thiamine diphosphate = Acetaldehyde + Thiamin diphosphate	C05125 = C00084 + C00068	4.1.1.1	An01g01590 An02g06820 An09g01030 An13g03320	An02g06820
	R00757	1	ATP + D-Fructose 6-phosphate = ADP + D-Fructose 2,6-bisphosphate	C00002 + C00085 = C00008 + C00665	2.7.1.105	An15g00200 An15g00210
	R00762	1	D-Fructose 1,6-bisphosphate + H2O = D-Fructose 6-phosphate + Orthophosphate	C00354 + C00001 = C00085 + C00009	3.1.3.11	An04g05300
	R00763	1	D-Fructose 2,6-bisphosphate + H2O = D-Fructose 6-phosphate + Orthophosphate	C00665 + C00001 = C00085 + C00009	3.1.3.46	An07g02100 An07g02110 An15g00200
	R00765	1	D-Glucosamine 6-phosphate + H2O = D-Fructose 6-phosphate + NH3	C00352 + C00001 = C00085 + C00014	3.5.99.6	An16g09070
	R00767	1	CTP + D-Fructose 6-phosphate = CDP + D-Fructose 1,6-bisphosphate	C00063 + C00085 = C00112 + C00354	2.7.1.11	An18g01670
	R00768	1	L-Glutamine + D-Fructose 6-phosphate = L-Glutamate + D-Glucosamine 6-phosphate	C00064 + C00085 = C00025 + C00352	2.6.1.16	An03g05940 An18g06820
	R00769	1	UTP + D-Fructose 6-phosphate = UDP + D-Fructose 1,6-bisphosphate	C00075 + C00085 = C00015 + C00354	2.7.1.11	An18g01670
	R00770	1	ITP + D-Fructose 6-phosphate = IDP + D-Fructose 1,6-bisphosphate	C00081 + C00085 = C00104 + C00354	2.7.1.11	An18g01670
	R00772	0	D-Mannose 6-phosphate = D-Fructose 6-phosphate	C00275 = C00085	5.3.1.8	An04g03200 An08g06350
	R00774	1	ATP + Urea + HCO3- = ADP + Orthophosphate + Urea-1-carboxylate	C00002 + C00086 + C00288 = C00008 + C00009 + C01010	6.3.4.6	An01g13810
	R00778	1	Urea = Cyanamide + H2O	C00086 = C01566 + C00001	4.2.1.69	An11g09230 An13g01590
	R00782	1	-Cysteine + H2O = Hydrogen sulfide + Pyruvate + NH3	C00097 + C00001 = C00283 + C00022 + C00014	4.4.1.1 4.4.1.8	An04g04720 An14g00240 An14g00930 An16g08720
	R00787	1	Nitrite + 3 NADH + 3 H+ = NH4OH + 3 NAD+ + H2O	C00088 + 3 C00004 + 3 C00080 = C01358 + 3 C00003 + C00001	1.7.1.4	An08g05640
	R00789	1	Nitrite + 3 NADPH + 3 H+ = NH4OH + 3 NADP+ + H2O	C00088 + 3 C00005 + 3 C00080 = C01358 + 3 C00006 + C00001	1.7.1.4	An08g05640
	R00794	1	Nitrate + NADH + H+ = Nitrite + NAD+ + H2O	C00244 + C00004 + C00080 = C00088 + C00003 + C00001	1.7.1.1	An07g08910 An07g08920 An08g05610 An11g04370
	R00814	0	trans-1,2-Dihydrobenzene-1,2-diol + NADP+ = Catechol + NADPH	C04221 + C00006 = C00090 + C00005	1.3.1.20	An07g10090 An16g00200
	R00815	1	Phenol + Oxygen + NADPH = Catechol + NADP+ + H2O	C00146 + C00007 + C00005 = C00090 + C00006 + C00001	1.14.13.7	An01g11800 An03g01560 An03g02320 An03g03330 An04g04680 An08g06720 An08g07920 An12g07390 An12g10250 An15g07050	An12g07390
	R00817	1	Catechol + Oxygen = cis,cis-Muconate	C00090 + C00007 = C02480	1.13.11.1	An01g10910 An02g08560 An06g00210 An07g07280 An13g02000
	R00818	1	Salicylate + Oxygen + NADH = Catechol + CO2 + NAD+ + H2O	C00805 + C00007 + C00004 = C00090 + C00011 + C00003 + C00001	1.14.13.1	An01g07130 An02g01050 An02g05080 An02g05170 An03g00530 An03g01540 An03g02130 An11g03800 An03g04750 An03g05310 An03g06690 An04g07370 An05g01200 An07g00550 An07g01440 An07g05650 An07g06800 An09g00590 An09g01840 An09g04390 An11g02480 An11g03060 An11g03150 An11g05130 An11g10310 An18g01330 An12g02000 An12g03180 An12g05970 An14g03640 An15g02070 An15g02180 An16g00390 An16g01280 An16g04210 An16g08140 An1…
	R00821	1	2,3-Dihydroxybenzoate = Catechol + CO2	C00196 = C00090 + C00011	4.1.1.46	An02g05560 An07g02050 An18g00870
	R00827	1	S-Adenosyl-L-methionine + Catechol = S-Adenosyl-L-homocysteine + Guaiacol	C00019 + C00090 = C00021 + C01502	2.1.1.6	An04g04700 An15g02990 An11g08150 An17g00200 An15g05200 An18g00820
	R00829	1	Succinyl-CoA + Acetyl-CoA = CoA + 3-Oxoadipyl-CoA	C00091 + C00024 = C00010 + C02232	2.3.1.16	An02g03320 An04g00740 An04g05720 An08g05400 An13g00590
	R00830	1	Succinyl-CoA + Glycine = 5-Aminolevulinate + CoA + CO2	C00091 + C00037 = C00430 + C00010 + C00011	2.3.1.37	An17g01480
	R00831	1	Succinyl-CoA + Glycine = 2-Amino-3-oxoadipate + CoA	C00091 + C00037 = C05520 + C00010	2.3.1.37	An17g01480
	R00836	1	UDPglucose + D-Glucose 6-phosphate = UDP + alpha,alpha'-Trehalose 6-phosphate	C00029 + C00092 = C00015 + C00689	2.4.1.15	An07g08710 An07g08720 An08g10510 An11g10990 An13g00400 An14g02180
	R00839	1	6-Phospho-beta-D-glucosyl-(1,4)-D-glucose + H2O = D-Glucose + D-Glucose 6-phosphate	C04534 + C00001 = C00031 + C00092	3.2.1.86	An04g03170 An11g02100
	R00840	0	1L-myo-Inositol 1-phosphate = D-Glucose 6-phosphate	C01177 = C00092	5.5.1.4	An10g00530
	R00847	1	ATP + Glycerol = ADP + sn-Glycerol 3-phosphate	C00002 + C00116 = C00008 + C00093	2.7.1.30	An04g04890
	R00851	1	sn-Glycerol 3-phosphate + Acyl-CoA = 1-Acyl-sn-glycerol 3-phosphate + CoA	C00093 + C00040 = C00681 + C00010	2.3.1.15	An18g01960
	R00858	1	Sulfite + 3 NADPH = Hydrogen sulfide + 3 NADP+ + 3 H2O	C00094 + 3 C00005 = C00283 + 3 C00006 + 3 C00001	1.8.1.2	An08g07840 An11g06670 An15g05770
	R00866	1	ATP + D-Fructose = ADP + D-Fructose 1-phosphate	C00002 + C00095 = C00008 + C01094	2.7.1.3	An01g06030 An01g10550
	R00868	0	Mannitol + NAD+ = D-Fructose + NADH	C00392 + C00003 = C00095 + C00004	1.1.1.11	An04g09410 An15g07330
	R00870	0	Mannitol + NADP+ = D-Fructose + NADPH	C00392 + C00006 = C00095 + C00005	1.1.1.138	An06g00750
	R00885	1	GTP + D-Mannose 1-phosphate = Pyrophosphate + GDPmannose	C00044 + C00636 = C00013 + C00096	2.7.7.13	An04g04990 An11g02380
	R00887	1	GDPmannose + Mannan(n) = GDP + Mannan(n+1)	C00096 + C00464(n) = C00035 + C00464(n+1)	2.4.1.-	An01g04760 An01g09810 An02g02980 An02g03070 An02g07770 An02g07960 An02g09050 An02g09940 An02g12630 An03g01090 An03g02990 An03g05010 An03g05740 An04g01260 An04g02700 An04g04110 An04g04630 An18g00730 An04g05330 An04g05940 An04g06730 An04g08820 An04g09890 An05g01750 An11g07490 An05g02320 An06g01140 An07g03320 An07g06430 An08g07020 An08g09990 An09g03070 An12g01880 An12g02450 An12g07020 An14g03910 An1…
	R00890	1	GDPmannose + 1,4-beta-D-Mannan = GDP + 1,4-beta-D-Mannan	C00096 + C02492 = C00035 + C02492	2.4.1.-	An01g04760 An01g09810 An02g02980 An02g03070 An02g07770 An02g07960 An02g09050 An02g09940 An02g12630 An03g01090 An03g02990 An03g05010 An03g05740 An04g01260 An04g02700 An04g04110 An04g04630 An18g00730 An04g05330 An04g05940 An04g06730 An04g08820 An04g09890 An05g01750 An11g07490 An05g02320 An06g01140 An07g03320 An07g06430 An08g07020 An08g09990 An09g03070 An12g01880 An12g02450 An12g07020 An14g03910 An1…
	R00893	1	L-Cysteine + Oxygen = 3-Sulfino-L-alanine	C00097 + C00007 = C00606	1.13.11.20	An04g07230 An18g04410
	R00894	1	ATP + L-Glutamate + L-Cysteine = ADP + Orthophosphate + gamma-L-Glutamyl-L-cysteine	C00002 + C00025 + C00097 = C00008 + C00009 + C00669	6.3.2.2	An02g09720 An08g01270 An09g04080
	R00897	1	O-Acetyl-L-serine + Hydrogen sulfide = L-Cysteine + Acetate	C00979 + C00283 = C00097 + C00033	2.5.1.47	An02g10750 An05g00160 An14g00960 An15g05170 An16g07520	An05g00160
	R00899	1	Cys-Gly + H2O = L-Cysteine + Glycine	C01419 + C00001 = C00097 + C00037	3.4.11.2	An09g06800
	R00905	1	3-Ureidopropionate + H2O = beta-Alanine + CO2 + NH3	C02642 + C00001 = C00099 + C00011 + C00014	3.5.1.6	An06g01880 An12g10500
	R00908	0	beta-Alanine + 2-Oxoglutarate = 3-Oxopropanoate + L-Glutamate	C00099 + C00026 = C00222 + C00025	2.6.1.19	An09g02550 An16g02000 An09g03830 An17g00910	An17g00910
	R00919	0	Propanoyl-CoA + NADP+ = Propenoyl-CoA + NADPH	C00100 + C00006 = C00894 + C00005	1.3.1.-	An01g11070 An02g08310 An03g04870 An04g04480 An04g09910 An06g02080 An07g03520 An08g01260 An08g03820 An08g08070 An08g09650 An09g01880 An09g05140 An12g10640 An11g00240 An11g04060 An11g04270 An11g05480 An11g05910 An11g06440 An12g02420 An12g02470 An12g02500 An12g05260 An12g06300 An12g10910 An14g01940 An16g00440 An16g01630 An16g07030
	R00922	1	2-Methyl-3-oxopropanoate + CoA + NAD+ = Propanoyl-CoA + CO2 + NADH	C00349 + C00010 + C00003 = C00100 + C00011 + C00004	1.2.1.27	An01g08430 An12g09680 An12g09680
	R00924	0	Propanoyl-CoA + FAD = FADH2 + Propenoyl-CoA	C00100 + C00016 = C01352 + C00894	1.3.99.3	An01g05030 An04g03290 An07g00260 An11g00400 An13g03940 An14g03240 An17g01150
	R00925	1	ATP + Propanoate + CoA = AMP + Pyrophosphate + Propanoyl-CoA	C00002 + C00163 + C00010 = C00020 + C00013 + C00100	6.2.1.17	An05g00390
	R00926	1	Propinol adenylate + CoA = AMP + Propanoyl-CoA	C05983 + C00010 = C00020 + C00100	6.2.1.1 6.2.1.17	An04g05620 An05g00390	An04g05620
	R00927	1	CoA + 2-Methylacetoacetyl-CoA = Propanoyl-CoA + Acetyl-CoA	C00010 + C03344 = C00100 + C00024	2.3.1.16	An02g03320 An04g00740 An04g05720 An08g05400 An13g00590
	R00935	1	(S)-Methylmalonate semialdehyde + CoA + NAD+ = Propanoyl-CoA + CO2 + NADH + H+	C06002 + C00010 + C00003 = C00100 + C00011 + C00004 + C00080	1.2.1.27	An01g08430 An12g09680 An12g09680
	R00936	1	Dihydrofolate + NADH + H+ = Tetrahydrofolate + NAD+	C00415 + C00004 + C00080 = C00101 + C00003	1.5.1.3	An04g08490 An11g04260 An11g05950 An11g09680 An12g04590 An15g02140 An15g05220 An17g01100 An18g00880
	R00937	1	Folate + NADH = Tetrahydrofolate + NAD+	C00504 + C00004 = C00101 + C00003	1.5.1.3	An04g08490 An11g04260 An11g05950 An11g09680 An12g04590 An15g02140 An15g05220 An17g01100 An18g00880
	R00939	0	Tetrahydrofolate + NADP+ = Dihydrofolate + NADPH + H+	C00101 + C00006 = C00415 + C00005 + C00080	1.5.1.3	An04g08490 An11g04260 An11g05950 An11g09680 An12g04590 An15g02140 An15g05220 An17g01100 An18g00880
	R00940	1	Folate + NADPH = Tetrahydrofolate + NADP+	C00504 + C00005 = C00101 + C00006	1.5.1.3	An04g08490 An11g04260 An11g05950 An11g09680 An12g04590 An15g02140 An15g05220 An17g01100 An18g00880
	R00942	1	ATP + Tetrahydrofolate + L-Glutamate = ADP + Orthophosphate + Tetrahydrofolyl-[Glu](2)	C00002 + C00101 + C00025 = C00008 + C00009 + C09332	6.3.2.17	An02g02950 An04g01120 An04g02490 An04g09750
	R00943	1	Tetrahydrofolate + Formate + ATP = ADP + Orthophosphate + 10-Formyltetrahydrofolate	C00101 + C00058 + C00002 = C00008 + C00009 + C00234	3.5.4.9 6.3.4.3	An02g12420 An02g12420
	R00944	1	10-Formyltetrahydrofolate + H2O = Formate + Tetrahydrofolate	C00234 + C00001 = C00058 + C00101	3.5.1.10	An01g11650
	R00945	0	5,10-Methylenetetrahydrofolate + Glycine + H2O = Tetrahydrofolate + L-Serine	C00143 + C00037 + C00001 = C00101 + C00065	2.1.2.1	An05g00410 An05g00420 An16g02970
	R00948	1	ATP + D-Glucose 1-phosphate = Pyrophosphate + ADPglucose	C00002 + C00103 = C00013 + C00498	2.7.7.27	An15g01330
	R00955	0	UDPglucose + alpha-D-Galactose 1-phosphate = D-Glucose 1-phosphate + UDP-D-galactose	C00029 + C00446 = C00103 + C00052	2.7.7.12	An02g03590
	R00959	0	D-Glucose 1-phosphate = alpha-D-Glucose 6-phosphate	C00103 = C00092	5.4.2.2	An02g07650
	R00961	1	IDP + H2O = IMP + Orthophosphate	C00104 + C00001 = C00130 + C00009	3.6.1.5	An14g02370
	R00962	1	ITP + Cytidine = IDP + CMP	C00081 + C00475 = C00104 + C00055	2.7.1.48	An04g05800 An11g09320 An14g02790
	R00963	1	UMP + H2O = Uridine + Orthophosphate	C00105 + C00001 = C00299 + C00009	3.1.3.5	An08g08080
	R00964	1	ATP + Uridine = ADP + UMP	C00002 + C00299 = C00008 + C00105	2.7.1.48	An04g05800 An11g09320 An14g02790
	R00965	1	Orotidine 5'-phosphate = UMP + CO2	C01103 = C00105 + C00011	4.1.1.23	An01g14210 An01g14220 An12g03570
	R00966	1	UMP + Pyrophosphate = Uracil + 5-Phospho-alpha-D-ribose 1-diphosphate	C00105 + C00013 = C00106 + C00119	2.4.2.9	An12g09660 An12g09670 An15g06580 An17g02370
	R00967	1	UTP + Uridine = UDP + UMP	C00075 + C00299 = C00015 + C00105	2.7.1.48	An04g05800 An11g09320 An14g02790
	R00968	1	GTP + Uridine = GDP + UMP	C00044 + C00299 = C00035 + C00105	2.7.1.48	An04g05800 An11g09320 An14g02790
	R00970	1	ITP + Uridine = IDP + UMP	C00081 + C00299 = C00104 + C00105	2.7.1.48	An04g05800 An11g09320 An14g02790
	R00974	1	Cytosine + H2O = Uracil + NH3	C00380 + C00001 = C00106 + C00014	3.5.4.1	An01g04260 An18g05100
	R00985	1	Chorismate + NH3 = Anthranilate + Pyruvate + H2O	C00251 + C00014 = C00108 + C00022 + C00001	4.1.3.27	An03g03130 An06g01760 An08g01420 An08g06080 An12g07110
	R00986	1	Chorismate + L-Glutamine = Anthranilate + Pyruvate + L-Glutamate	C00251 + C00064 = C00108 + C00022 + C00025	4.1.3.27	An03g03130 An06g01760 An08g01420 An08g06080 An12g07110
	R00987	1	L-Kynurenine + H2O = Anthranilate + L-Alanine	C00328 + C00001 = C00108 + C00041	3.7.1.3	An04g07200 An16g04630
	R00996	1	L-Threonine = 2-Oxobutanoate + NH3	C00188 = C00109 + C00014	4.3.1.19	An04g02580 An09g03960
	R00997	1	1-Aminocyclopropane-1-carboxylate + H2O = 2-Oxobutanoate + NH3	C01234 + C00001 = C00109 + C00014	3.5.99.7	An09g05780 An10g00520
	R00999	1	O-Succinyl-L-homoserine + H2O = 2-Oxobutanoate + Succinate + NH3	C01118 + C00001 = C00109 + C00042 + C00014	2.5.1.48	An01g10010 An04g04720 An11g11160 An12g01100 An12g01110
	R01000	1	2-Hydroxybutanoic acid + NAD+ = 2-Oxobutanoate + NADH + H+	C05984 + C00003 = C00109 + C00004 + C00080	1.1.1.27	An04g08220 An07g04950 An12g10140
	R01001	1	L-Cystathionine + H2O = L-Cysteine + NH3 + 2-Oxobutanoate	C02291 + C00001 = C00097 + C00014 + C00109	4.4.1.1	An04g04720 An14g00240 An16g08720
	R01004	1	Dolichyl diphosphate + H2O = Dolichyl phosphate + Orthophosphate	C00621 + C00001 = C00110 + C00009	3.6.1.43	An15g01460
	R01005	1	UDPglucose + Dolichyl phosphate = UDP + Dolichyl beta-D-glucosyl phosphate	C00029 + C00110 = C00015 + C01246	2.4.1.117	An03g04410
	R01007	1	UDP-N-acetyl-D-glucosamine + Dolichyl phosphate = UMP + N-Acetyl-D-glucosaminyldiphosphodolichol	C00043 + C00110 = C00105 + C04500	2.7.8.15	An02g03240
	R01009	1	GDPmannose + Dolichyl phosphate = GDP + Dolichyl phosphate D-mannose	C00096 + C00110 = C00035 + C03862	2.4.1.83	An06g01100 An16g04330
	R01011	1	ATP + Glycerone = ADP + Glycerone phosphate	C00002 + C00184 = C00008 + C00111	2.7.1.29	An14g06500
	R01013	1	Acyl-CoA + Glycerone phosphate = CoA + Acylglycerone phosphate	C00040 + C00111 = C00010 + C03372	2.3.1.42	An18g01960
	R01018	1	CTP + Dolichol = CDP + Dolichyl phosphate	C00063 + C00381 = C00112 + C00110	2.7.1.108	An04g03960 An04g03970
	R01021	0	ATP + Choline = ADP + Choline phosphate	C00002 + C00114 = C00008 + C00588	2.7.1.32	An01g11150 An08g03660 An08g03670 An11g06040
	R01026	1	Acetylcholine + H2O = Choline + Acetate	C01996 + C00001 = C00114 + C00033	3.1.1.7	An02g09690 An04g09710 An07g04470 An09g02270 An09g03760 An09g05120 An11g08070 An12g01000
	R01028	1	Choline sulfate + H2O = Choline + Sulfate	C00919 + C00001 = C00114 + C00059	3.1.6.6	An04g09440 An08g08950
	R01029	1	Acylcholine + H2O = Choline + Carboxylate	C01777 + C00001 = C00114 + C00060	3.1.1.8	An02g13340 An06g00460 An07g04470 An08g08030 An15g05270
	R01049	1	ATP + D-Ribose 5-phosphate = AMP + 5-Phospho-alpha-D-ribose 1-diphosphate	C00002 + C00117 = C00020 + C00119	2.7.6.1	An02g09240 An04g05860 An07g02210
	R01051	1	ATP + D-Ribose = ADP + D-Ribose 5-phosphate	C00002 + C00121 = C00008 + C00117	2.7.1.15	An15g07500
	R01054	1	ADPribose + H2O = AMP + D-Ribose 5-phosphate	C00301 + C00001 = C00020 + C00117	3.6.1.13	An03g04510
	R01055	1	Uracil + D-Ribose 5-phosphate = Pseudouridine 5'-phosphate + H2O	C00106 + C00117 = C01168 + C00001	4.2.1.70	An01g02100 An01g10270 An02g01980 An02g09220 An12g03720 An15g06730 An17g02170
	R01057	0	D-Ribose 1-phosphate = D-Ribose 5-phosphate	C00620 = C00117	5.4.2.2	An02g07650
	R01066	0	2-Deoxy-D-ribose 5-phosphate = (2R)-2-Hydroxy-3-(phosphonooxy)-propanal + Acetaldehyde	C00673 = C00118 + C00084	4.1.2.4	An02g00250 An11g09730
	R01067	0	D-Fructose 6-phosphate + (2R)-2-Hydroxy-3-(phosphonooxy)-propanal = D-Erythrose 4-phosphate + D-Xylulose 5-phosphate	C00085 + C00118 = C00279 + C00231	2.2.1.1	An02g06430 An08g06570 An14g03500
	R01071	1	Phosphoribosyl-ATP + Pyrophosphate = ATP + 5-Phospho-alpha-D-ribose 1-diphosphate	C02739 + C00013 = C00002 + C00119	2.4.2.17	An13g01080
	R01072	1	L-Glutamine + 5-Phospho-alpha-D-ribose 1-diphosphate + H2O = 5-Phosphoribosylamine + Pyrophosphate + L-Glutamate	C00064 + C00119 + C00001 = C03090 + C00013 + C00025	2.4.2.14	An15g01760
	R01073	1	N-(5-Phospho-D-ribosyl)anthranilate + Pyrophosphate = Anthranilate + 5-Phospho-alpha-D-ribose 1-diphosphate	C04302 + C00013 = C00108 + C00119	2.4.2.18	An01g07260
	R01074	1	ATP + Biotin = Pyrophosphate + Biotinyl-5'-AMP	C00002 + C00120 = C00013 + C05921	6.3.4.9 6.3.4.15	An16g06410 An16g06410
	R01078	1	Dethiobiotin + Sulfur = Biotin	C01909 + C00087 = C00120	2.8.1.6	An15g02000
	R01080	1	Uridine + H2O = Uracil + D-Ribose	C00299 + C00001 = C00106 + C00121	3.2.2.3	An18g04340
	R01083	1	N6-(1,2-Dicarboxyethyl)-AMP = Fumarate + AMP	C03794 = C00122 + C00020	4.3.2.2	An14g01340 An02g04020
	R01086	1	N-(L-Arginino)succinate = Fumarate + L-Arginine	C03406 = C00122 + C00062	4.3.2.1	An01g06560
	R01090	0	L-Leucine + 2-Oxoglutarate = 4-Methyl-2-oxopentanoate + L-Glutamate	C00123 + C00026 = C00233 + C00025	2.6.1.42	An01g06530 An02g06150 An04g00430 An04g08630 An05g01100 An09g01990 An10g00620 An12g02890 An12g02890
	R01092	1	ATP + D-Galactose = ADP + alpha-D-Galactose 1-phosphate	C00002 + C00124 = C00008 + C00446	2.7.1.6	An16g04160
	R01093	0	D-Galactose + NAD+ = Galactitol + NADH	C00124 + C00003 = C01697 + C00004	1.1.1.21	An01g14880 An07g10290 An16g01720
	R01095	0	D-Galactose + NADP+ = Galactitol + NADPH	C00124 + C00006 = C01697 + C00005	1.1.1.21	An01g14880 An07g10290 An16g01720
	R01121	1	ATP + (R)-5-Diphosphomevalonate = ADP + Orthophosphate + Isopentenyl diphosphate + CO2	C00002 + C01143 = C00008 + C00009 + C00129 + C00011	4.1.1.33	An04g01540 An18g06120
	R01122	1	Isopentenyl diphosphate + tRNA = Pyrophosphate + tRNA containing 6-isopentenyladenosine	C00129 + C00066 = C00013 + C04432	2.5.1.8	An15g00230
	R01123	0	Isopentenyl diphosphate = Dimethylallyl diphosphate	C00129 = C00235	5.3.3.2	An01g11780 An08g07570
	R01126	1	IMP + H2O = Inosine + Orthophosphate	C00130 + C00001 = C00294 + C00009	3.1.3.5	An08g08080
	R01127	0	IMP + H2O = 1-(5'-Phosphoribosyl)-5-formamido-4-imidazolecarboxamide	C00130 + C00001 = C04734	3.5.4.10	An04g02060
	R01130	0	IMP + NAD+ + H2O = Xanthosine 5'-phosphate + NADH + H+	C00130 + C00003 + C00001 = C00655 + C00004 + C00080	1.1.1.205	An07g08170
	R01135	1	GTP + IMP + L-Aspartate = GDP + Orthophosphate + N6-(1,2-Dicarboxyethyl)-AMP	C00044 + C00130 + C00049 = C00035 + C00009 + C03794	6.3.4.4	An01g13920
	R01138	1	dADP + Phosphoenolpyruvate = dATP + Pyruvate	C00206 + C00074 = C00131 + C00022	2.7.1.40	An07g08990
	R01150	1	ATP + 2 D-Alanine = ADP + Orthophosphate + D-Alanyl-D-alanine	C00002 + 2 C00133 = C00008 + C00009 + C00993	6.3.2.4	An14g01810 An14g05600 An16g00170
	R01151	1	Putrescine + Oxygen + H2O = 4-Aminobutanal + NH3 + H2O2	C00134 + C00007 + C00001 = C00555 + C00014 + C00027	1.4.3.6	An02g10920 An03g00730 An07g06400 An09g01550 An13g00710 An17g00010
	R01157	1	Agmatine + H2O = Putrescine + Urea	C00179 + C00001 = C00134 + C00086	3.5.3.11	An01g15140 An02g14210 An03g05070 An11g09830 An14g05960
	R01158	0	L-Histidinol + 2 NAD+ + H2O = L-Histidine + 2 NADH + 2 H+	C00860 + 2 C00003 + C00001 = C00135 + 2 C00004 + 2 C00080	1.1.1.23	An01g12570 An14g07210
	R01159	1	L-Histidine + S-Adenosyl-L-methionine = N(pai)-Methyl-L-histidine + S-Adenosyl-L-homocysteine	C00135 + C00019 = C01152 + C00021	2.1.1.-	An01g02640 An01g07720 An01g08230 An01g09170 An01g12180 An01g15010 An03g05430 An02g00450 An02g08430 An02g14660 An02g14920 An03g01710 An03g05480 An03g05790 An03g05990 An04g04340 An11g09720 An04g06270 An04g09390 An04g09520 An07g02250 An08g06590 An08g06890 An08g07080 An09g00220 An09g01930 An09g02810 An11g00050 An11g00070 An11g00280 An11g03920 An11g05960 An11g06590 An11g06660 An11g08080 An12g02650 An1…
	R01163	1	L-Histidinal + H2O + 2 NAD+ = L-Histidine + 2 NADH + H+	C01929 + C00001 + 2 C00003 = C00135 + 2 C00004 + C00080	1.1.1.23	An01g12570 An14g07210
	R01168	1	L-Histidine = Urocanate + NH3	C00135 = C00785 + C00014	4.3.1.3	An08g07740 An13g02640
	R01175	1	Butanoyl-CoA + FAD = FADH2 + Crotonoyl-CoA	C00136 + C00016 = C01352 + C00877	1.3.99.3 1.3.3.6	An01g05030 An04g03290 An05g01410 An11g04940 An07g00260 An11g00400 An13g03940 An14g03240 An17g01150
	R01176	1	ATP + Butanoic acid + CoA = AMP + Pyrophosphate + Butanoyl-CoA	C00002 + C00246 + C00010 = C00020 + C00013 + C00136	6.2.1.2	An02g09910
	R01177	0	Acetyl-CoA + Butanoyl-CoA = CoA + 3-Oxohexanoyl-CoA	C00024 + C00136 = C00010 + C05269	2.3.1.16 2.3.1.9	An02g03320 An04g00740 An04g05720 An08g05400 An13g00590 An13g01920 An13g01940 An16g09190
	R01183	0	myo-Inositol + NAD+ = 2,4,6/3,5-Pentahydroxycyclohexanone + NADH	C00137 + C00003 = C00691 + C00004	1.1.1.18	An04g09480 An04g10040 An04g10130 An07g01710 An09g01970 An11g07950 An16g04750 An18g01520
	R01184	1	myo-Inositol + Oxygen = D-Glucuronate + H2O	C00137 + C00007 = C00191 + C00001	1.13.99.1	An16g04760
	R01185	1	1L-myo-Inositol 1-phosphate + H2O = myo-Inositol + Orthophosphate	C01177 + C00001 = C00137 + C00009	3.1.3.25	An03g03700
	R01186	1	myo-Inositol 4-phosphate + H2O = myo-Inositol + Orthophosphate	C03546 + C00001 = C00137 + C00009	3.1.3.25	An03g03700
	R01187	1	1D-myo-Inositol 3-phosphate + H2O = myo-Inositol + Orthophosphate	C04006 + C00001 = C00137 + C00009	3.1.3.25	An03g03700
	R01192	1	UDP-D-galactose + myo-Inositol = UDP + 1-alpha-D-Galactosyl-myo-inositol	C00052 + C00137 = C00015 + C01235	2.4.1.123	An11g10610
	R01195	0	Reduced ferredoxin + NADP+ = Oxidized ferredoxin + NADPH + H+	C00138 + C00006 = C00139 + C00005 + C00080	1.18.1.2	An02g01540 An05g00510
	R01200	1	N-Acetyl-D-glucosamine + H2O = D-Glucosamine + Acetate	C00140 + C00001 = C00329 + C00033	3.5.1.33	An11g00920 An18g04560
	R01209	1	2,3-Dihydroxy-3-methylbutanoate = 3-Methyl-2-oxobutanoic acid + H2O	C04039 = C00141 + C00001	4.2.1.9	An03g04520 An07g09870 An11g09270 An14g03280 An15g06700 An18g02550 An18g04160
	R01213	1	Acetyl-CoA + 3-Methyl-2-oxobutanoic acid + H2O = (2S)-2-Isopropylmalate + CoA	C00024 + C00141 + C00001 = C02504 + C00010	2.3.3.13	An01g13160 An04g06210 An09g00170
	R01214	0	L-Valine + 2-Oxoglutarate = 3-Methyl-2-oxobutanoic acid + L-Glutamate	C00183 + C00026 = C00141 + C00025	2.6.1.42	An01g06530 An02g06150 An04g00430 An04g08630 An05g01100 An09g01990 An10g00620 An12g02890 An12g02890
	R01218	0	5,10-Methylenetetrahydrofolate + NAD+ = 5,10-Methenyltetrahydrofolate + NADH	C00143 + C00003 = C00445 + C00004	1.5.1.15	An16g07400
	R01220	0	5,10-Methylenetetrahydrofolate + NADP+ = 5,10-Methenyltetrahydrofolate + NADPH	C00143 + C00006 = C00445 + C00005	1.5.1.5	An02g12420
	R01221	1	Glycine + Tetrahydrofolate + NAD+ = 5,10-Methylenetetrahydrofolate + NH3 + CO2 + NADH + H+	C00037 + C00101 + C00003 = C00143 + C00014 + C00011 + C00004 + C00080	2.1.2.10	An08g03070 An08g04590 An14g01150
	R01222	0	5,10-Methylenetetrahydrofolate + FADH2 = 5-Methyltetrahydrofolate + FAD	C00143 + C01352 = C00440 + C00016	1.5.1.20	An02g03270 An09g05860
	R01224	1	5,10-Methylenetetrahydrofolate + NADPH + H+ = 5-Methyltetrahydrofolate + NADP+	C00143 + C00005 + C00080 = C00440 + C00006	1.5.1.20	An02g03270 An09g05860
	R01226	1	5,10-Methylenetetrahydrofolate + 3-Methyl-2-oxobutanoic acid + H2O = Tetrahydrofolate + 2-Dehydropantoate	C00143 + C00141 + C00001 = C00101 + C00966	2.1.2.11	An11g06930 An11g06940
	R01227	1	GMP + H2O = Guanosine + Orthophosphate	C00144 + C00001 = C00387 + C00009	3.1.3.5	An08g08080
	R01229	1	GMP + Pyrophosphate = Guanine + 5-Phospho-alpha-D-ribose 1-diphosphate	C00144 + C00013 = C00242 + C00119	2.4.2.7	An12g00320
	R01231	1	ATP + Xanthosine 5'-phosphate + L-Glutamine + H2O = AMP + Pyrophosphate + GMP + L-Glutamate	C00002 + C00655 + C00064 + C00001 = C00020 + C00013 + C00144 + C00025	6.3.5.2	An02g14520
	R01234	1	3',5'-Cyclic GMP + H2O = GMP	C00942 + C00001 = C00144	3.1.4.17	An01g04450 An01g13010
	R01238	1	4-Hydroxybenzoate = Phenol + CO2	C00156 = C00146 + C00011	4.1.1.61	An03g06590
	R01241	1	Phenol + Acetate = Phenyl acetate + H2O	C00146 + C00033 = C00548 + C00001	3.1.1.2	An11g10790 An12g00700
	R01242	1	3'-Phosphoadenylyl sulfate + Phenol = Adenosine 3',5'-bisphosphate + Aryl sulfate	C00053 + C00146 = C00054 + C00850	2.8.2.1	An02g10330 An05g02480 An07g05030 An08g01070 An12g09760 An12g10180 An13g03160
	R01243	1	Phenol sulfate + H2O = Phenol + Sulfate	C02180 + C00001 = C00146 + C00059	3.1.6.1	An01g06640 An03g06540 An08g08530 An08g09550 An15g07570 An15g05130
	R01245	1	Adenosine + H2O = Adenine + D-Ribose	C00212 + C00001 = C00147 + C00121	3.2.2.1	An08g03980 An18g04340
	R01248	0	L-Proline + NAD+ = (S)-1-Pyrroline-5-carboxylate + NADH + H+	C00148 + C00003 = C03912 + C00004 + C00080	1.5.1.2	An01g01520 An04g02800 An07g05000 An07g05050
	R01251	0	L-Proline + NADP+ = (S)-1-Pyrroline-5-carboxylate + NADPH + H+	C00148 + C00006 = C03912 + C00005 + C00080	1.5.1.2	An01g01520 An04g02800 An07g05000 An07g05050
	R01252	1	L-Proline + 2-Oxoglutarate + Oxygen = trans-4-Hydroxy-L-proline + Succinate + CO2	C00148 + C00026 + C00007 = C01157 + C00042 + C00011	1.14.11.2	An02g07870
	R01253	1	L-Proline + Acceptor + H2O = (S)-1-Pyrroline-5-carboxylate + Reduced acceptor	C00148 + C00028 + C00001 = C03912 + C00030	1.5.99.8	An01g01530 An03g01120 An07g05040 An11g06160
	R01255	1	L-Proline = D-Proline	C00148 = C00763	5.1.1.4	An05g02210 An08g04750 An16g02190
	R01259	1	L-Amino acid + H2O + Oxygen = 2-Oxo acid + NH3 + H2O2	C00151 + C00001 + C00007 = C00161 + C00014 + C00027	1.4.3.2	An08g10800
	R01262	1	Glutathione + L-Amino acid = Cys-Gly + (5-L-Glutamyl)-L-amino acid	C00051 + C00151 = C01419 + C03740	2.3.2.2	An01g09390 An02g12670 An13g01300
	R01263	1	N-Acyl-L-amino acid + H2O = Carboxylate + L-Amino acid	C02850 + C00001 = C00060 + C00151	3.5.1.14	An08g07280 An12g02360
	R01268	1	Nicotinamide + H2O = Nicotinate + NH3	C00153 + C00001 = C00253 + C00014	3.5.1.19	An07g08360
	R01269	1	S-Adenosyl-L-methionine + Nicotinamide = S-Adenosyl-L-homocysteine + 1-Methylnicotinamide	C00019 + C00153 = C00021 + C02918	2.1.1.1	An01g12690
	R01273	1	N-Ribosylnicotinamide + H2O = Nicotinamide + D-Ribose	C03150 + C00001 = C00153 + C00121	3.2.2.1	An08g03980 An18g04340
	R01274	1	Palmitoyl-CoA + H2O = CoA + Hexadecanoic acid	C00154 + C00001 = C00010 + C00249	3.1.2.2 3.1.2.22	An04g01460 An04g01470 An09g04580
	R01278	1	trans-Hexadec-2-enoyl-CoA + NADPH + H+ = Palmitoyl-CoA + NADP+	C05272 + C00005 + C00080 = C00154 + C00006	1.3.1.38	An01g00120
	R01279	1	Palmitoyl-CoA + FAD = trans-Hexadec-2-enoyl-CoA + FADH2	C00154 + C00016 = C05272 + C01352	1.3.99.3 1.3.99.13 1.3.3.6	An01g05030 An04g03290 An05g01410 An11g04940 An07g00260 An11g00400 An13g03940 An14g03240 An17g01150
	R01280	1	ATP + Hexadecanoic acid + CoA = AMP + Palmitoyl-CoA + Pyrophosphate	C00002 + C00249 + C00010 = C00020 + C00154 + C00013	6.2.1.3	An02g00210 An04g01370 An06g01320 An07g00040 An07g05210 An08g06100 An09g01820 An09g06740 An11g07310 An14g05630 An16g04830 An16g05150 An18g03800
	R01281	1	Palmitoyl-CoA + L-Serine = 3-Dehydrosphinganine + CoA + CO2	C00154 + C00065 = C02934 + C00010 + C00011	2.3.1.50	An01g06870 An06g01540 An08g04100 An18g03820
	R01285	1	Cystathionine + H2O = L-Homocysteine + NH3 + Pyruvate	C00542 + C00001 = C00155 + C00014 + C00022	4.4.1.8	An14g00930
	R01286	1	L-Cystathionine + H2O = L-Homocysteine + NH3 + Pyruvate	C02291 + C00001 = C00155 + C00014 + C00022	4.4.1.8	An14g00930
	R01287	1	O-Acetyl-L-homoserine + Hydrogen sulfide = L-Homocysteine + Acetate	C01077 + C00283 = C00155 + C00033	2.5.1.49	An09g06710
	R01288	1	O-Succinyl-L-homoserine + Sulfide = L-Homocysteine + Succinate	C01118 + C00297 = C00155 + C00042	2.5.1.48	An01g10010 An04g04720 An11g11160 An12g01100 An12g01110
	R01293	0	4-Hydroxybenzaldehyde + NAD+ + H2O = 4-Hydroxybenzoate + NADH	C00633 + C00003 + C00001 = C00156 + C00004	1.2.1.28	An09g03920 An15g04100 An16g07180 An18g04080
	R01295	1	Benzoate + Oxygen + NADPH = 4-Hydroxybenzoate + NADP+ + H2O	C00180 + C00007 + C00005 = C00156 + C00006 + C00001	1.14.13.12	An01g08690 An01g14500 An01g15110 An02g13270 An04g08410 An08g06250 An09g03210 An12g04510 An16g08060
	R01298	1	4-Hydroxybenzoate + Oxygen + NADPH = 3,4-Dihydroxybenzoate + NADP+ + H2O	C00156 + C00007 + C00005 = C00230 + C00006 + C00001	1.14.13.2	An03g00370
	R01302	0	4-Hydroxybenzoate + Pyruvate = Chorismate	C00156 + C00022 = C00251	4.1.3.-	An02g14890 An03g03130 An09g02440 An12g05070
	R01303	1	4-Hydroxybenzaldehyde + Reduced acceptor + Oxygen = 4-Hydroxybenzoate + Acceptor + H2O	C00633 + C00030 + C00007 = C00156 + C00028 + C00001	1.14.99.-	An01g14970 An04g02710 An14g06980
	R01305	1	4-Hydroxyphenacyl alcohol + Oxygen = 4-Hydroxybenzoate + Formate	C13635 + C00007 = C00156 + C00058	1.13.11.41	An08g09680
	R01309	1	Phosphatidylcholine + 2 H2O = sn-glycero-3-Phosphocholine + 2 Fatty acid	C00157 + 2 C00001 = C00670 + 2 C00162	3.1.1.5	An02g13220 An09g01240 An04g03590 An05g01010 An07g01400 An09g04950 An12g07760 An16g03700 An18g01090
	R01310	1	Phosphatidylcholine + H2O = Phosphatidate + Choline	C00157 + C00001 = C00416 + C00114	3.1.4.4	An07g02240 An11g11010 An15g07040
	R01314	1	Phosphatidylcholine + H2O = 2-Acyl-sn-glycero-3-phosphocholine + Carboxylate	C00157 + C00001 = C04233 + C00060	3.1.1.32	An15g05710
	R01316	1	Phosphatidylcholine + H2O = 2-Acyl-sn-glycero-3-phosphocholine + Fatty acid	C00157 + C00001 = C04233 + C00162	3.1.1.32	An15g05710
	R01320	1	S-Adenosyl-L-methionine + Phosphatidyl-N-dimethylethanolamine = S-Adenosyl-L-homocysteine + Phosphatidylcholine	C00019 + C04308 = C00021 + C00157	2.1.1.71	An08g00560
	R01332	1	1,4-beta-D-Mannan + H2O = D-Mannose + 1,4-beta-D-Mannan	C02492 + C00001 = C00159 + C02492	3.2.1.78	An05g01320 An15g07760
	R01334	1	2-Phosphoglycolate + H2O = Glycolate + Orthophosphate	C00988 + C00001 = C00160 + C00009	3.1.3.18	An05g02460
	R01335	0	Glycolate + Pyruvate = (4S)-5-Hydroxy-2,4-dioxopentanoate + H2O	C00160 + C00022 = C05406 + C00001	3.7.1.-	An08g07900
	R01339	0	2-Oxo acid + L-Glutamate = alpha-Amino acid + 2-Oxoglutarate	C00161 + C00025 = C05167 + C00026	2.6.1.-	An01g10100 An01g12460 An02g00030 An02g05540 An02g11030 An04g05490 An07g09180 An08g01000 An12g02890 An15g02460	An08g01000
	R01340	1	D-Amino acid + H2O + Oxygen = 2-Oxo acid + NH3 + H2O2	C00405 + C00001 + C00007 = C00161 + C00014 + C00027	1.4.3.3	An01g02430 An06g02340 An14g03310 An14g05380
	R01341	1	(S)-2-Hydroxy acid + Oxygen = 2-Oxo acid + H2O2	C02613 + C00007 = C00161 + C00027	1.1.3.15	An01g14530 An09g01380 An12g06290 An12g10140
	R01342	0	alpha-Amino acid + H2O + Acceptor = 2-Oxo acid + NH3 + Reduced acceptor	C05167 + C00001 + C00028 = C00161 + C00014 + C00030	1.4.99.1	An14g01210 An15g01410
	R01343	0	L-Ornithine + 2-Oxo acid = L-Glutamate 5-semialdehyde + L-Amino acid	C00077 + C00161 = C01165 + C00151	2.6.1.13	An04g04130 An11g08870
	R01347	1	Fatty acid + Oxygen + NADH = omega-Hydroxy fatty acid + NAD+	C00162 + C00007 + C00004 = C03547 + C00003	1.14.15.3	An03g06720 An04g09540
	R01348	1	Fatty acid + Oxygen + NADPH = omega-Hydroxy fatty acid + NADP+	C00162 + C00007 + C00005 = C03547 + C00006	1.14.15.3	An03g06720 An04g09540
	R01351	1	Acylglycerol + H2O = Glycerol + Fatty acid	C01885 + C00001 = C00116 + C00162	3.1.1.23	An11g03380
	R01352	1	2-Acylglycerol + H2O = Glycerol + Fatty acid	C02112 + C00001 = C00116 + C00162	3.1.1.23	An11g03380
	R01353	1	ATP + Propanoate = ADP + Propanoyl phosphate	C00002 + C00163 = C00008 + C02876	2.7.2.1	An02g06420
	R01354	1	ATP + Propanoate = Pyrophosphate + Propinol adenylate	C00002 + C00163 = C00013 + C05983	6.2.1.1 6.2.1.17	An04g05620 An05g00390	An04g05620
	R01357	1	ATP + Acetoacetate + CoA = AMP + Pyrophosphate + Acetoacetyl-CoA	C00002 + C00164 + C00010 = C00020 + C00013 + C00332	6.2.1.16	An08g04090 An08g09260
	R01360	0	(S)-3-Hydroxy-3-methylglutaryl-CoA = Acetyl-CoA + Acetoacetate	C00356 = C00024 + C00164	4.1.3.4	An02g04640 An02g04680
	R01361	0	(R)-3-Hydroxybutanoate + NAD+ = Acetoacetate + NADH + H+	C01089 + C00003 = C00164 + C00004 + C00080	1.1.1.30	An01g14000 An03g05050 An04g09990
	R01364	0	Acetoacetate + Fumarate = 4-Fumarylacetoacetate + H2O	C00164 + C00122 = C01061 + C00001	3.7.1.2	An02g10000 An04g04150 An11g02170
	R01366	1	Acetoacetate = Acetone + CO2	C00164 = C00207 + C00011	4.1.1.4	An03g00450
	R01369	1	Triacylglycerol + H2O = Diacylglycerol + Carboxylate	C00422 + C00001 = C00165 + C00060	3.1.1.3	An02g09690 An02g13440 An03g00560 An03g02820 An03g06560 An03g06630 An06g00350 An07g00440 An07g04200 An08g03930 An08g08290 An08g11860 An13g01880 An09g01050 An09g02180 An09g02270 An09g03760 An09g05120 An11g00130 An11g00440 An12g00630 An12g00700 An12g02340 An12g06560 An12g07930 An12g08260 An13g00290 An13g00480 An13g02820 An14g00860 An15g00390 An15g02210 An15g03950 An16g01880 An16g02540 An16g05690 An1…
	R01372	1	Phenylpyruvate + Oxygen = 2-Hydroxyphenylacetate + CO2	C00166 + C00007 = C05852 + C00011	1.13.11.27	An04g01280 An07g01900 An04g08090 An08g03840 An11g02200 An11g06130
	R01373	1	Prephenate = Phenylpyruvate + H2O + CO2	C00254 = C00166 + C00001 + C00011	4.2.1.51	An17g02200
	R01374	1	D-Phenylalanine + H2O = Phenylpyruvate + NH3	C02265 + C00001 = C00166 + C00014	1.4.99.1	An14g01210 An15g01410
	R01375	0	L-Glutamine + Phenylpyruvate = 2-Oxoglutaramate + L-Phenylalanine	C00064 + C00166 = C00940 + C00079	2.6.1.64	An09g00070
	R01383	0	UDPglucuronate + Acceptor = UDP + beta-D-Glucuronoside	C00167 + C00028 = C00015 + C03033	2.4.1.17	An06g01140 An11g09030 An16g05970
	R01388	0	D-Glycerate + NAD+ = Hydroxypyruvate + NADH + H+	C00258 + C00003 = C00168 + C00004 + C00080	1.1.1.29 1.1.1.26	An08g06710 An11g07270
	R01397	1	Carbamoyl phosphate + L-Aspartate = Orthophosphate + N-Carbamoyl-L-aspartate	C00169 + C00049 = C00009 + C00438	2.1.3.2	An08g07420
	R01398	1	Carbamoyl phosphate + L-Ornithine = Orthophosphate + L-Citrulline	C00169 + C00077 = C00009 + C00327	2.1.3.3	An14g03400
	R01401	1	5'-Methylthioadenosine + H2O = Adenine + 5-Methylthio-D-ribose	C00170 + C00001 = C00147 + C03089	3.2.2.16	An06g02210
	R01402	1	5'-Methylthioadenosine + Orthophosphate = Adenine + S-Methyl-5-thio-D-ribose 1-phosphate	C00170 + C00009 = C00147 + C04188	2.4.2.28	An11g06110 An11g06120
	R01403	0	Acyl-[acyl-carrier protein] + NAD+ = trans-2,3-Dehydroacyl-[acyl-carrier protein] + NADH	C00173 + C00003 = C00693 + C00004	1.3.1.9	An01g00050 An02g08310 An04g02300 An07g03290 An08g03740 An09g01750 An12g01990 An13g02940 An15g04140 An16g05340
	R01404	0	Acyl-[acyl-carrier protein] + NADP+ = trans-2,3-Dehydroacyl-[acyl-carrier protein] + NADPH + H+	C00173 + C00006 = C00693 + C00005 + C00080	1.3.1.10	An08g03740 An13g02940
	R01406	1	ATP + Long-chain fatty acid + Acyl-carrier protein = AMP + Pyrophosphate + Acyl-[acyl-carrier protein]	C00002 + C00638 + C00229 = C00020 + C00013 + C00173	6.2.1.20	An01g06840 An14g05630
	R01408	1	Hydrogen cyanide + H2O = Formamide	C01326 + C00001 = C00488	4.2.1.66	An01g14550 An18g01740
	R01411	1	5-Methylcytosine + H2O = Thymine + NH3	C02376 + C00001 = C00178 + C00014	3.5.4.1	An01g04260 An18g05100
	R01419	1	Benzaldehyde + NAD+ + H2O = Benzoate + NADH	C00261 + C00003 + C00001 = C00180 + C00004	1.2.1.28	An09g03920 An15g04100 An16g07180 An18g04080
	R01421	1	Benzoyl phosphate + H2O = Benzoate + Orthophosphate	C06206 + C00001 = C00180 + C00009	3.6.1.7	An07g04390 An11g04790
	R01424	1	Hippurate + H2O = Benzoate + Glycine	C01586 + C00001 = C00180 + C00037	3.5.1.32	An02g00990 An11g07760 An12g02360
	R01440	1	D-Xylulose 5-phosphate + Formaldehyde = (2R)-2-Hydroxy-3-(phosphonooxy)-propanal + Glycerone	C00231 + C00067 = C00118 + C00184	2.2.1.3	An14g03500
	R01442	1	Cellobiose + Oxygen = Cellobiono-1,5-lactone + H2O2	C00185 + C00007 = C01093 + C00027	1.1.3.25	An02g09270 An10g00390 An11g04100
	R01443	0	Cellobiose + Acceptor = Cellobiono-1,5-lactone + Reduced acceptor	C00185 + C00028 = C01093 + C00030	1.1.99.18	An02g09270 An10g00390 An14g02900
	R01452	1	Cholesterol + Oxygen + NADPH = Cholesterol-5alpha,6beta-epoxide + NADP+ + H2O	C00187 + C00007 + C00005 = C05419 + C00006 + C00001	1.14.13.-	An01g08500 An01g09760 An01g11280 An03g02320 An03g03330 An03g05310 An03g06390 An04g02970 An04g04680 An04g09550 An05g02570 An07g01870 An07g05610 An08g06720 An08g09760 An09g00590 An09g01070 An09g01440 An11g01750 An11g08030 An11g10200 An12g04370 An12g06490 An12g07380 An12g07390 An12g10250 An14g01258 An14g01260 An14g01660 An14g03430 An16g04210 An16g06500 An18g01350	An12g07390
	R01453	1	Cholesterol + Oxygen + NADPH = Cholesterol-5beta,6beta-epoxide + NADP+ + H2O	C00187 + C00007 + C00005 = C05418 + C00006 + C00001	1.14.13.-	An01g08500 An01g09760 An01g11280 An03g02320 An03g03330 An03g05310 An03g06390 An04g02970 An04g04680 An04g09550 An05g02570 An07g01870 An07g05610 An08g06720 An08g09760 An09g00590 An09g01070 An09g01440 An11g01750 An11g08030 An11g10200 An12g04370 An12g06490 An12g07380 An12g07390 An12g10250 An14g01258 An14g01260 An14g01660 An14g03430 An16g04210 An16g06500 An18g01350	An12g07390
	R01454	1	Cholesterol + NADPH + H+ + Oxygen = 20alpha-Hydroxycholesterol + NADP+ + H2O	C00187 + C00005 + C00080 + C00007 = C05500 + C00006 + C00001	1.14.15.6	An09g00560 An09g03210
	R01459	1	Cholesterol + Oxygen = Cholest-4-en-3-one + H2O2	C00187 + C00007 = C00599 + C00027	1.1.3.6	An01g09620 An01g13510 An09g02060
	R01461	1	Acyl-CoA + Cholesterol = CoA + Cholesterol ester	C00040 + C00187 = C00010 + C02530	2.3.1.26	An18g04660
	R01462	1	Cholesterol ester + H2O = Cholesterol + Carboxylate	C02530 + C00001 = C00187 + C00060	3.1.1.13	An06g00340 An08g03930 An12g07930 An12g09310
	R01463	1	Cholesterol + Oxygen + NADPH + H+ = 7alpha-Hydroxycholesterol + NADP+ + H2O	C00187 + C00007 + C00005 + C00080 = C03594 + C00006 + C00001	1.14.13.17	An04g09870 An12g05400 An16g05910
	R01466	1	O-Phospho-L-homoserine + H2O = L-Threonine + Orthophosphate	C01102 + C00001 = C00188 + C00009	4.2.3.1	An16g02520
	R01468	1	ATP + Ethanolamine = ADP + Ethanolamine phosphate	C00002 + C00189 = C00008 + C00346	2.7.1.82	An08g03670
	R01478	1	H2O + beta-D-Glucuronoside = D-Glucuronate + Alcohol	C00001 + C03033 = C00191 + C00069	3.2.1.31	An01g01260 An05g02410
	R01487	0	Aromatic alcohol + NAD+ = Aromatic aldehyde + NADH	C00947 + C00003 = C00193 + C00004	1.1.1.90	An01g00630 An02g12820
	R01488	0	Aromatic alcohol + NADP+ = Aromatic aldehyde + NADPH	C00947 + C00006 = C00193 + C00005	1.1.1.91	An04g05380 An08g09700 An15g04210
	R01491	1	Aromatic primary alcohol + Oxygen = Aromatic aldehyde + H2O2	C03485 + C00007 = C00193 + C00027	1.1.3.7	An03g05670 An04g02980 An04g08890 An08g08250 An12g10020 An12g10770
	R01493	1	N-Acylsphingosine + H2O = Carboxylate + Sphingosine	C00195 + C00001 = C00060 + C00319	3.5.1.23	An01g06800 An18g05500
	R01494	1	N-Acylsphingosine + H2O = Fatty acid + Sphingosine	C00195 + C00001 = C00162 + C00319	3.5.1.23	An01g06800 An18g05500
	R01496	1	Acyl-CoA + Sphingosine = CoA + N-Acylsphingosine	C00040 + C00319 = C00010 + C00195	2.3.1.24	An11g00990
	R01497	1	UDPglucose + N-Acylsphingosine = UDP + Glucosylceramide	C00029 + C00195 = C00015 + C01190	2.4.1.80	An07g03380
	R01498	1	Glucosylceramide + H2O = D-Glucose + N-Acylsphingosine	C01190 + C00001 = C00031 + C00195	3.2.1.45	An03g00500
	R01503	1	CDPethanolamine + N-Acylsphingosine = CMP + Ceramide phosphoethanolamine	C00570 + C00195 = C00055 + C06062	2.7.8.-	An01g09480 An15g01020 An16g07870
	R01504	1	ATP + 2,3-Dihydroxybenzoate = Pyrophosphate + (2,3-Dihydroxybenzoyl)adenylate	C00002 + C00196 = C00013 + C04030	6.3.2.-	An02g03000 An08g01060 An08g02310 An09g01690 An11g00050 An11g00580 An12g05650 An12g07230 An14g00980 An15g06200 An16g06720
	R01505	1	2,3-Dihydro-2,3-dihydroxybenzoate + NAD+ = 2,3-Dihydroxybenzoate + NADH	C04171 + C00003 = C00196 + C00004	1.3.1.28	An03g01560
	R01513	0	3-Phospho-D-glycerate + NAD+ = 3-Phosphonooxypyruvate + NADH + H+	C00197 + C00003 = C03232 + C00004 + C00080	1.1.1.95	An11g01390 An12g01580 An12g01590 An15g04440 An15g04660 An17g02330
	R01515	1	3-Phospho-D-glyceroyl phosphate + H2O = 3-Phospho-D-glycerate + Orthophosphate	C00236 + C00001 = C00197 + C00009	3.6.1.7	An07g04390 An11g04790
	R01526	1	ATP + D-Ribulose = ADP + D-Ribulose 5-phosphate	C00002 + C00309 = C00008 + C00199	2.7.1.16 2.7.1.47	An14g00160 An14g00160
	R01530	0	D-Arabinose 5-phosphate = D-Ribulose 5-phosphate	C01112 = C00199	5.3.1.13	An11g06600
	R01548	1	dATP + Cytidine = dADP + CMP	C00131 + C00475 = C00206 + C00055	2.7.1.48	An04g05800 An11g09320 An14g02790
	R01549	1	dATP + Uridine = dADP + UMP	C00131 + C00299 = C00206 + C00105	2.7.1.48	An04g05800 An11g09320 An14g02790
	R01556	1	Acetyl-CoA + Maltose = CoA + Acetyl-maltose	C00024 + C00208 = C00010 + C02130	2.3.1.79	An01g14790 An02g07160 An12g03670
	R01560	1	Adenosine + H2O = Inosine + NH3	C00212 + C00001 = C00294 + C00014	3.5.4.4	An08g06270 An08g10280 An12g04800 An16g02890 An18g03470
	R01561	0	Adenosine + Orthophosphate = Adenine + alpha-D-Ribose 1-phosphate	C00212 + C00009 = C00147 + C00442	2.4.2.1	An11g06110
	R01563	1	N-Carbamoylsarcosine + H2O = Sarcosine + CO2 + NH3	C01043 + C00001 = C00213 + C00011 + C00014	3.5.1.59	An03g01860
	R01565	1	N,N-Dimethylglycine + Acceptor + H2O = Sarcosine + Formaldehyde + Reduced acceptor	C01026 + C00028 + C00001 = C00213 + C00067 + C00030	1.5.99.2	An15g02590
	R01569	1	dTMP + H2O = Thymidine + Orthophosphate	C00364 + C00001 = C00214 + C00009	3.1.3.5	An08g08080
	R01579	1	D-Glutamine + H2O = D-Glutamate + NH3	C00819 + C00001 = C00217 + C00014	3.5.1.2	An01g06310 An02g06720 An02g13750 An11g07960 An11g07970
	R01590	1	(5Z,8Z,11Z,14Z)-Icosatetraenoic acid + 2 Oxygen = Prostaglandin G2	C00219 + 2 C00007 = C05956	1.14.99.1	An02g07930 An04g05880
	R01599	1	(5Z,8Z,11Z,14Z)-Icosatetraenoic acid + Reduced acceptor + 2 Oxygen = Prostaglandin H2 + Acceptor + H2O	C00219 + C00030 + 2 C00007 = C00427 + C00028 + C00001	1.14.99.1	An02g07930 An04g05880
	R01613	1	4-Coumaroyl-CoA + 3 Malonyl-CoA = Isosalipurpol + 4 CoA + 3 CO2	C00223 + 3 C00083 = C06561 + 4 C00010 + 3 C00011	2.3.1.74	An06g00430
	R01616	1	ATP + 4-Coumarate + CoA = AMP + Pyrophosphate + 4-Coumaroyl-CoA	C00002 + C00811 + C00010 = C00020 + C00013 + C00223	6.2.1.12	An04g04330 An08g06100 An09g01820 An11g09710 An12g02430 An14g05630 An14g06700
	R01618	1	Adenylylsulfate + ATP = Sulfate + P1,P4-Bis(5'-adenosyl) tetraphosphate	C00224 + C00002 = C00059 + C01260	2.7.7.53	An16g07800 An18g03580
	R01624	1	Acetyl-CoA + Acyl-carrier protein = CoA + Acetyl-[acyl-carrier protein]	C00024 + C00229 = C00010 + C03939	2.3.1.41 2.3.1.85 2.3.1.86 2.3.1.38	An02g14220 An03g05140 An11g04280 An12g02730 An15g07920 An08g10860 An08g10930 An09g01740 An09g01750 An09g01930 An09g02010 An10g00650 An12g01980 An12g01990 An14g01760
	R01626	1	Malonyl-CoA + Acyl-carrier protein = CoA + Malonyl-[acyl-carrier protein]	C00083 + C00229 = C00010 + C01209	2.3.1.39 2.3.1.85 2.3.1.86	An01g09210 An03g05140 An11g04280 An12g02730 An15g07920 An03g05440 An04g00040 An04g09530 An08g10860 An08g10930 An09g01740 An09g01750 An09g02010 An09g05730 An10g00650 An12g01980 An12g01990 An12g01990
	R01627	0	3-Dehydroshikimate = 3,4-Dihydroxybenzoate + H2O	C02637 = C00230 + C00001	4.2.1.10	An03g06800 An04g00780 An04g00790 An08g06800 An08g06810
	R01629	1	3,4-Dihydroxybenzoate + Oxygen + NADH = Benzene-1,2,4-triol + CO2 + NAD+ + H2O	C00230 + C00007 + C00004 = C02814 + C00011 + C00003 + C00001	1.13.11.-	An03g00350 An03g06330 An05g02580 An11g05810 An12g05150 An12g07430 An12g10740 An15g00990 An16g01340
	R01630	1	3,4-Dihydroxybenzoate + Oxygen + NADPH = Benzene-1,2,4-triol + CO2 + NADP+ + H2O	C00230 + C00007 + C00005 = C02814 + C00011 + C00006 + C00001	1.13.11.-	An03g00350 An03g06330 An05g02580 An11g05810 An12g05150 An12g07430 An12g10740 An15g00990 An16g01340
	R01631	1	3,4-Dihydroxybenzoate + Oxygen = 3-Carboxy-cis,cis-muconate	C00230 + C00007 = C01163	1.13.11.3	An02g11530
	R01635	1	4,5-Dihydroxyphthalate = 3,4-Dihydroxybenzoate + CO2	C03233 = C00230 + C00011	4.1.1.55	An15g07340
	R01639	1	ATP + D-Xylulose = ADP + D-Xylulose 5-phosphate	C00002 + C00310 = C00008 + C00231	2.7.1.17	An07g03140
	R01640	0	D-Xylulose 5-phosphate + Formaldehyde = Glyceraldehyde 3-phosphate + Glycerone	C00231 + C00067 = C00661 + C00184	2.2.1.3	An14g03500
	R01644	0	4-Hydroxybutanoic acid + NAD+ = Succinate semialdehyde + NADH	C00989 + C00003 = C00232 + C00004	1.1.1.61	An01g06850 An01g12220 An02g08750
	R01645	1	4-Hydroxy-2-oxo-heptanedioate = Succinate semialdehyde + Pyruvate	C05601 = C00232 + C00022	4.1.2.-	An02g06430 An03g02490 An06g01820 An12g01610 An12g05070 An12g10850 An13g01680 An16g00420
	R01647	1	2,4-Dihydroxyhept-2-enedioate = Succinate semialdehyde + Pyruvate	C06201 = C00232 + C00022	4.1.2.-	An02g06430 An03g02490 An06g01820 An12g01610 An12g05070 An12g10850 An13g01680 An16g00420
	R01648	0	4-Aminobutanoate + 2-Oxoglutarate = Succinate semialdehyde + L-Glutamate	C00334 + C00026 = C00232 + C00025	2.6.1.19	An09g02550 An16g02000 An09g03830 An17g00910	An17g00910
	R01654	1	ATP + 10-Formyltetrahydrofolate + L-Glutamate = ADP + Orthophosphate + 10-Formyltetrahydrofolyl L-glutamate	C00002 + C00234 + C00025 = C00008 + C00009 + C05928	6.3.2.12 6.3.2.17	An02g02950 An04g01120 An04g02490 An04g09750
	R01655	0	5,10-Methenyltetrahydrofolate + H2O = 10-Formyltetrahydrofolate + H+	C00445 + C00001 = C00234 + C00080	3.5.4.9 6.3.4.3	An02g12420 An02g12420
	R01657	1	Dimethylallyl diphosphate + L-Tryptophan = Pyrophosphate + 4-(3-Methylbut-2-enyl)-L-tryptophan	C00235 + C00078 = C00013 + C04290	2.5.1.34	An07g02560 An13g01840
	R01658	1	Dimethylallyl diphosphate + Isopentenyl diphosphate = Pyrophosphate + Geranyl diphosphate	C00235 + C00129 = C00013 + C00341	2.5.1.1 2.5.1.10 2.5.1.29	An02g10350 An03g00860 An03g02060 An04g04640 An06g02090 An06g02620 An08g04660 An08g06160 An08g10830 An11g02500 An12g01890 An15g07030 An16g01670 An16g01670
	R01662	0	3-Phospho-D-glyceroyl phosphate = 2,3-Bisphospho-D-glycerate	C00236 = C01159	5.4.2.1	An12g08020 An16g02990 An16g06010
	R01663	1	dCMP + H2O = dUMP + NH3	C00239 + C00001 = C00365 + C00014	3.5.4.12	An02g14880
	R01664	1	dCMP + H2O = Deoxycytidine + Orthophosphate	C00239 + C00001 = C00881 + C00009	3.1.3.5	An08g08080
	R01676	1	Guanine + H2O = Xanthine + NH3	C00242 + C00001 = C00385 + C00014	3.5.4.3	An02g00570 An11g01070 An14g01140
	R01677	1	Guanosine + H2O = Guanine + D-Ribose	C00387 + C00001 = C00242 + C00121	3.2.2.1	An08g03980 An18g04340
	R01682	1	L-Cysteate = Taurine + CO2	C00506 = C00245 + C00011	4.1.1.15	An02g06860 An14g03620 An08g08840 An15g04770
	R01687	1	(5-L-Glutamyl)-peptide + Taurine = Peptide + 5-Glutamyl-taurine	C03193 + C00245 = C00012 + C05844	2.3.2.2	An01g09390 An02g12670 An13g01300
	R01694	0	Sorbose + NADP+ = 5-Dehydro-D-fructose + NADPH + H+	C01452 + C00006 = C00273 + C00005 + C00080	1.1.1.123	An08g09340 An08g09360
	R01696	0	L-Sorbose + Acceptor = 5-Dehydro-D-fructose + Reduced acceptor	C00247 + C00028 = C00273 + C00030	1.1.99.12	An07g06310 An18g00940
	R01700	1	2-Oxoglutarate + Lipoamide = S-Succinyldihydrolipoamide + CO2	C00026 + C00248 = C01169 + C00011	1.2.4.2	An04g04750 An06g00390
	R01701	1	3-Methyl-2-oxobutanoic acid + Lipoamide = S-(2-Methylpropanoyl)-dihydrolipoamide + CO2	C00141 + C00248 = C04424 + C00011	2.3.1.- 1.2.4.4	An01g01130 An01g01160 An01g02030 An03g06380 An01g04410 An01g06930 An01g06950 An01g08160 An01g10570 An01g11140 An01g12040 An01g13130 An02g03510 An02g05000 An02g08570 An02g09430 An11g05570 An03g01820 An09g01860 An03g05140 An11g04280 An12g02730 An15g07920 An04g04340 An11g09720 An04g05840 An04g05930 An04g09530 An04g09830 An05g00200 An05g02370 An07g01030 An07g09770 An12g05630 An08g00020 An08g00030 An0…
	R01702	1	4-Methyl-2-oxopentanoate + Lipoamide = S-(3-Methylbutanoyl)-dihydrolipoamide + CO2	C00233 + C00248 = C05119 + C00011	1.2.4.4	An09g02700 An13g03150
	R01705	1	Palmitoyl-protein + H2O = Hexadecanoic acid + Protein	C06412 + C00001 = C00249 + C00017	3.1.2.22	An09g04580
	R01706	1	Hexadecanoyl-[acp] + H2O = Acyl-carrier protein + Hexadecanoic acid	C05764 + C00001 = C00229 + C00249	2.3.1.85	An08g10860 An08g10930 An09g01740 An09g02010 An10g00650 An12g01980
	R01708	0	Pyridoxine + NADP+ = Pyridoxal + NADPH	C00314 + C00006 = C00250 + C00005	1.1.1.65	An04g03570 An08g02180 An11g04700 An16g02360
	R01710	1	Pyridoxamine + H2O + Oxygen = Pyridoxal + NH3 + H2O2	C00534 + C00001 + C00007 = C00250 + C00014 + C00027	1.4.3.5	An14g04040 An14g04050
	R01711	1	Pyridoxine + Oxygen = Pyridoxal + H2O2	C00314 + C00007 = C00250 + C00027	1.4.3.5	An14g04040 An14g04050
	R01715	0	Chorismate = Prephenate	C00251 = C00254	5.4.99.5	An14g06010
	R01716	1	Chorismate + L-Glutamine = 4-Amino-4-deoxychorismate + L-Glutamate	C00251 + C00064 = C11355 + C00025	6.3.5.8	An03g03130
	R01717	0	Chorismate = Isochorismate	C00251 = C00885	5.4.4.2	An12g07110
	R01719	1	Isomaltose + ATP + H2O = Isomaltose + Orthophosphate + ADP	C00252 + C00002 + C00001 = C00252 + C00009 + C00008	3.6.1.-	An01g01390 An01g05780 An01g10870 An01g13280 An02g01790 An02g14450 An04g01570 An04g02030 An04g06840 An04g09170 An06g01130 An07g03320 An07g08330 An07g08490 An08g00730 An08g02850 An08g07060 An08g10390 An08g10560 An08g10570 An09g00690 An09g03160 An09g05640 An10g00360 An11g04670 An11g05440 An11g07150 An11g11210 An12g07160 An12g08790 An12g08800 An12g09910 An14g03200 An15g01510 An16g04450 An16g08120 An1…
	R01724	1	Nicotinate D-ribonucleotide + Pyrophosphate = Nicotinate + 5-Phospho-alpha-D-ribose 1-diphosphate	C01185 + C00013 = C00253 + C00119	2.4.2.11	An12g00760 An16g07120
	R01730	0	Prephenate + NADP+ = 3-(4-Hydroxyphenyl)pyruvate + CO2 + NADPH + H+	C00254 + C00006 = C01179 + C00011 + C00005 + C00080	1.3.1.13	An02g06120
	R01731	1	L-Aspartate + Prephenate = Oxaloacetate + L-Arogenate	C00049 + C00254 = C00036 + C00826	2.6.1.57	An03g01120 An07g05040 An09g05080
	R01738	0	D-Gluconic acid + NAD+ = 5-Dehydro-D-gluconate + NADH	C00257 + C00003 = C01062 + C00004	1.1.1.69	An03g01550 An12g02700 An14g06740 An15g05990
	R01739	0	D-Gluconic acid + NADP+ = 2-Dehydro-D-gluconate + NADPH	C00257 + C00006 = C00629 + C00005	1.1.1.215	An01g07030 An09g03890
	R01740	0	D-Gluconic acid + NADP+ = 5-Dehydro-D-gluconate + NADPH	C00257 + C00006 = C01062 + C00005	1.1.1.69	An03g01550 An12g02700 An14g06740 An15g05990
	R01756	0	L-Arabinose + NAD+ = L-arabino-1,5-Lactone + NADH + H+	C00259 + C00003 = C05405 + C00004 + C00080	1.1.1.122	An13g00660
	R01758	0	L-Arabitol + NAD+ = L-Arabinose + NADH	C00532 + C00003 = C00259 + C00004	1.1.1.21	An01g14880 An07g10290 An16g01720
	R01759	0	L-Arabitol + NADP+ = L-Arabinose + NADPH	C00532 + C00006 = C00259 + C00005	1.1.1.21	An01g14880 An07g10290 An16g01720
	R01761	0	L-Arabinose = L-Ribulose	C00259 = C00508	5.3.1.4	An01g08780 An02g00590 An02g07880 An03g01620 An05g00490 An06g00260 An06g00560 An06g02270 An08g03850 An09g02930 An14g03990 An14g02740 An09g04680 An11g01100 An12g01560 An12g09370 An14g02700 An14g06890 An15g01500 An15g03940 An15g05440
	R01763	1	Benzyl alcohol + NAD+ = Benzaldehyde + NADH	C00556 + C00003 = C00261 + C00004	1.1.1.90	An01g00630 An02g12820
	R01764	1	alpha-Oxo-benzeneacetic acid = Benzaldehyde + CO2	C02137 = C00261 + C00011	4.1.1.7	An01g09250
	R01768	1	Xanthine + NADH = Hypoxanthine + NAD+ + H2O	C00385 + C00004 = C00262 + C00003 + C00001	1.17.1.4	An03g01530 An04g05440
	R01770	1	Inosine + H2O = Hypoxanthine + D-Ribose	C00294 + C00001 = C00262 + C00121	3.2.2.1	An08g03980 An18g04340
	R01771	1	ATP + L-Homoserine = ADP + O-Phospho-L-homoserine	C00002 + C00263 = C00008 + C01102	2.7.1.39	An17g02090
	R01776	0	Acetyl-CoA + L-Homoserine = CoA + O-Acetyl-L-homoserine	C00024 + C00263 = C00010 + C01077	2.3.1.31	An01g13580 An09g02800 An17g00630
	R01778	0	(3S)-3-Hydroxyacyl-CoA + NAD+ = 3-Oxoacyl-CoA + NADH	C00640 + C00003 = C00264 + C00004	1.1.1.35	An01g09740 An11g08060 An02g04110 An11g01390 An12g03260 An12g04990 An14g00990 An19g00140
	R01779	0	(3R)-3-Hydroxyacyl-CoA + NADP+ = 3-Oxoacyl-CoA + NADPH	C01086 + C00006 = C00264 + C00005	1.1.1.36	An02g11820 An12g07490 An19g00390
	R01780	0	Succinyl-CoA + 3-Oxo acid = Succinate + 3-Oxoacyl-CoA	C00091 + C01656 = C00042 + C00264	2.8.3.5	An01g00200 An01g03000 An06g01370
	R01799	1	CTP + Phosphatidate = Pyrophosphate + CDPdiacylglycerol	C00063 + C00416 = C00013 + C00269	2.7.7.41	An02g09160 An07g09570
	R01800	1	CDPdiacylglycerol + L-Serine = CMP + Phosphatidylserine	C00269 + C00065 = C00055 + C02737	2.7.8.8	An01g09480 An17g01120
	R01801	1	CDPdiacylglycerol + sn-Glycerol 3-phosphate = CMP + Phosphatidylglycerophosphate	C00269 + C00093 = C00055 + C03892	2.7.8.5	An15g01020
	R01802	1	CDPdiacylglycerol + myo-Inositol = CMP + 1-Phosphatidyl-D-myo-inositol	C00269 + C00137 = C00055 + C01194	2.7.8.11	An01g14140
	R01810	1	N-Acyl-O-acetylneuraminate + H2O = N-Acetylneuraminate + Acetate	C03708 + C00001 = C00270 + C00033	3.1.1.53	An02g06330
	R01813	1	6-Lactoyl-5,6,7,8-tetrahydropterin + NADPH = Tetrahydrobiopterin + NADP+	C04244 + C00005 = C00272 + C00006	1.1.1.153	An01g01080
	R01818	0	D-Mannose 6-phosphate = D-Mannose 1-phosphate	C00275 = C00636	5.4.2.8	An07g06780 An18g06500
	R01819	0	D-Mannose 6-phosphate = beta-D-Fructose 6-phosphate	C00275 = C00085	5.3.1.8	An04g03200 An08g06350
	R01820	1	ADPglucose + (1,4-alpha-D-Glucosyl)n = ADP + (1,4-alpha-D-Glucosyl)n	C00498 + C00277 = C00008 + C00277	2.4.1.21	An04g09890
	R01821	0	(1,4-alpha-D-Glucosyl)n + Orthophosphate = (1,4-alpha-D-Glucosyl)n + D-Glucose 1-phosphate	C00277 + C00009 = C00277 + C00103	2.4.1.1	An08g05790
	R01822	1	UDPglucose + (1,4-alpha-D-Glucosyl)n = UDP + (1,4-alpha-D-Glucosyl)n	C00029 + C00277 = C00015 + C00277	2.4.1.11	An02g10310
	R01825	0	D-Erythrose 4-phosphate + NAD+ + H2O = 4-Phospho-D-erythronate + NADH + H+	C00279 + C00003 + C00001 = C03393 + C00004 + C00080	1.2.1.-	An01g07030 An01g15170 An03g05150 An13g02770 An08g10820 An09g03920 An12g09680 An14g01440 An15g01740 An15g04100 An15g05890 An17g00970 An18g04080 An18g04130
	R01826	1	Phosphoenolpyruvate + D-Erythrose 4-phosphate + H2O = 2-Dehydro-3-deoxy-D-arabino-heptonate 7-phosphate + Orthophosphate	C00074 + C00279 + C00001 = C04691 + C00009	2.5.1.54	An01g06150 An04g03620 An13g00550
	R01834	1	Androst-4-ene-3,17-dione + Reduced acceptor = 5alpha-Androstane-3,17-dione + Acceptor	C00280 + C00030 = C00674 + C00028	1.3.99.5	An04g01740 An04g05930
	R01836	0	Testosterone + NAD+ = Androst-4-ene-3,17-dione + NADH + H+	C00535 + C00003 = C00280 + C00004 + C00080	1.1.1.51	An16g06450
	R01837	1	3beta-Hydroxyandrost-5-en-17-one + NAD+ = Androst-4-ene-3,17-dione + NADH + H+	C01227 + C00003 = C00280 + C00004 + C00080	1.1.1.145	An15g03090 An18g05470
	R01838	0	Testosterone + NADP+ = Androst-4-ene-3,17-dione + NADPH + H+	C00535 + C00006 = C00280 + C00005 + C00080	1.1.1.51	An16g06450
	R01839	1	3beta-Hydroxyandrost-5-en-17-one + NADP+ = Androst-4-ene-3,17-dione + NADPH + H+	C01227 + C00006 = C00280 + C00005 + C00080	1.1.1.145	An15g03090 An18g05470
	R01840	1	Androst-4-ene-3,17-dione + H+ + Oxygen + NADPH = 19-Hydroxyandrost-4-ene-3,17-dione + NADP+ + H2O	C00280 + C00080 + C00007 + C00005 = C05290 + C00006 + C00001	1.14.13.-	An01g08500 An01g09760 An01g11280 An03g02320 An03g03330 An03g05310 An03g06390 An04g02970 An04g04680 An04g09550 An05g02570 An07g01870 An07g05610 An08g06720 An08g09760 An09g00590 An09g01070 An09g01440 An11g01750 An11g08030 An11g10200 An12g04370 An12g06490 An12g07380 An12g07390 An12g10250 An14g01258 An14g01260 An14g01660 An14g03430 An16g04210 An16g06500 An18g01350	An12g07390
	R01843	1	ATP + Sedoheptulose 7-phosphate = ADP + Sedoheptulose 1,7-bisphosphate	C00002 + C00281 = C00008 + C00447	2.7.1.11	An18g01670
	R01845	1	Sedoheptulose 1,7-bisphosphate + H2O = Sedoheptulose 7-phosphate + Orthophosphate	C00447 + C00001 = C00281 + C00009	3.1.3.11	An04g05300
	R01846	1	CTP + Sedoheptulose 7-phosphate = CDP + Sedoheptulose 1,7-bisphosphate	C00063 + C00281 = C00112 + C00447	2.7.1.11	An18g01670
	R01847	1	UTP + Sedoheptulose 7-phosphate = UDP + Sedoheptulose 1,7-bisphosphate	C00075 + C00281 = C00015 + C00447	2.7.1.11	An18g01670
	R01848	1	ITP + Sedoheptulose 7-phosphate = IDP + Sedoheptulose 1,7-bisphosphate	C00081 + C00281 = C00104 + C00447	2.7.1.11	An18g01670
	R01853	0	RCH2NH2 + H2O + Oxygen = RCHO + NH3 + H2O2	C00375 + C00001 + C00007 = C00285 + C00014 + C00027	1.4.3.4 1.4.3.6	An01g01840 An02g08270 An02g08370 An02g10920 An03g00730 An07g06400 An08g10800 An09g01550 An12g03290 An12g05210 An12g06010 An12g10150 An13g00710 An13g03560 An17g00010
	R01856	1	dGTP + H2O = Deoxyguanosine + Triphosphate	C00286 + C00001 = C00330 + C00536	3.1.5.1	An08g06130 An11g09620 An14g00010 An18g02210
	R01858	1	dGDP + Phosphoenolpyruvate = dGTP + Pyruvate	C00361 + C00074 = C00286 + C00022	2.7.1.40	An07g08990
	R01859	1	ATP + Propanoyl-CoA + HCO3- = ADP + Orthophosphate + (S)-2-Methyl-3-oxopropanoyl-CoA	C00002 + C00100 + C00288 = C00008 + C00009 + C00683	6.4.1.3	An07g04270 An15g02810 An15g02820 An15g02830
	R01863	0	Inosine + Orthophosphate = Hypoxanthine + alpha-D-Ribose 1-phosphate	C00294 + C00009 = C00262 + C00442	2.4.2.1	An11g06110
	R01867	1	(S)-Dihydroorotate + Oxygen = Orotate + H2O2	C00337 + C00007 = C00295 + C00027	1.3.3.1	An02g02910
	R01869	0	(S)-Dihydroorotate + NAD+ = Orotate + H+ + NADH	C00337 + C00003 = C00295 + C00080 + C00004	1.3.1.14	An02g02910
	R01870	0	Orotidine 5'-phosphate + Pyrophosphate = Orotate + 5-Phospho-alpha-D-ribose 1-diphosphate	C01103 + C00013 = C00295 + C00119	2.4.2.10	An04g08330 An12g03570
	R01872	0	Quinate + NAD+ = 3-Dehydroquinate + NADH + H+	C00296 + C00003 = C00944 + C00004 + C00080	1.1.1.24	An03g03710 An04g08100
	R01874	1	D-Cysteine + H2O = Hydrogen sulfide + NH3 + Pyruvate	C00793 + C00001 = C00283 + C00014 + C00022	4.4.1.15	An09g05780
	R01878	1	Cytidine + H2O = Uridine + NH3	C00475 + C00001 = C00299 + C00014	3.5.4.5	An03g02980 An03g06870
	R01880	1	dGTP + Uridine = dGDP + UMP	C00286 + C00299 = C00361 + C00105	2.7.1.48	An04g05800 An11g09320 An14g02790
	R01887	1	gamma-Amino-gamma-cyanobutanoate + 2 H2O = Glutamate + NH3	C05715 + 2 C00001 = C00302 + C00014	3.5.5.1	An01g07510 An01g12090 An01g14550 An18g01740 An06g01960 An08g08940 An08g10150 An12g01260 An16g00550 An16g06210
	R01888	1	ATP + Kanamycin = ADP + Kanamycin 3'-phosphate	C00002 + C00304 = C00008 + C03281	2.7.1.95	An11g07000 An15g02610
	R01890	1	CTP + Choline phosphate = Pyrophosphate + CDPcholine	C00063 + C00588 = C00013 + C00307	2.7.7.15	An08g00840
	R01893	0	Ribitol + NAD+ = D-Ribulose + NADH	C00474 + C00003 = C00309 + C00004	1.1.1.56	An13g02310 An18g00010
	R01895	0	D-Ribitol + NAD+ = D-Ribulose + NADH + H+	C05384 + C00003 = C00309 + C00004 + C00080	1.1.1.56	An13g02310 An18g00010
	R01899	0	Isocitrate + NADP+ = Oxalosuccinate + NADPH + H+	C00311 + C00006 = C05379 + C00005 + C00080	1.1.1.42	An02g12430 An08g05580
	R01903	0	L-Arabitol + NAD+ = L-Xylulose + NADH	C00532 + C00003 = C00312 + C00004	1.1.1.12	An01g10920
	R01904	0	Xylitol + NADP+ = L-Xylulose + NADPH	C00379 + C00006 = C00312 + C00005	1.1.1.10	An06g02000 An08g03060 An08g08370
	R01908	1	Oxalyl-CoA = Formyl-CoA + CO2	C00313 = C00798 + C00011	4.1.1.8	An16g07480 An16g07490
	R01909	1	ATP + Pyridoxine = ADP + Pyridoxine phosphate	C00002 + C00314 = C00008 + C00627	2.7.1.35	An01g05050
	R01916	1	N1-Acetylspermidine + H2O = Acetate + Spermidine	C00612 + C00001 = C00033 + C00315	3.5.1.48	An07g08380 An16g01840
	R01920	1	S-Adenosylmethioninamine + Putrescine = 5'-Methylthioadenosine + Spermidine	C01137 + C00134 = C00170 + C00315	2.5.1.16	An07g05160 An08g06560	An08g06560
	R01925	0	L-Carnitine = 4-(Trimethylammonio)but-2-enoate + H2O	C00318 = C04114 + C00001	4.2.1.89	An11g10300
	R01926	1	Sphingosine + ATP = Sphingosine 1-phosphate + ADP	C00319 + C00002 = C06124 + C00008	2.7.1.91	An08g03280
	R01931	0	Thiosulfate + Hydrogen cyanide = Sulfite + Thiocyanate	C00320 + C01326 = C00094 + C01755	2.8.1.1	An03g05910 An07g00940 An12g01520 An12g01530
	R01933	1	2-Oxoadipate + CoA + NAD+ = Glutaryl-CoA + CO2 + NADH + H+	C00322 + C00010 + C00003 = C00527 + C00011 + C00004 + C00080	1.2.4.2	An04g04750 An06g00390
	R01934	0	Homoisocitrate + NAD+ = 2-Oxoadipate + CO2 + NADH	C05662 + C00003 = C00322 + C00011 + C00004	1.1.1.87	An15g02490
	R01936	1	Oxaloglutarate = 2-Oxoadipate + CO2	C05533 = C00322 + C00011	1.1.1.87	An15g02490
	R01939	0	L-2-Aminoadipate + 2-Oxoglutarate = 2-Oxoadipate + L-Glutamate	C00956 + C00026 = C00322 + C00025	2.6.1.39	An15g02460
	R01940	1	2-Oxoadipate + Lipoamide = S-Glutaryldihydrolipoamide + CO2	C00322 + C00248 = C06157 + C00011	1.2.4.2	An04g04750 An06g00390
	R01943	1	ATP + 3,4-Dihydroxy-trans-cinnamate + CoA = AMP + Pyrophosphate + Caffeoyl-CoA	C00002 + C01197 + C00010 = C00020 + C00013 + C00323	6.2.1.12	An04g04330 An08g06100 An09g01820 An11g09710 An12g02430 An14g05630 An14g06700
	R01954	1	ATP + L-Citrulline + L-Aspartate = AMP + Pyrophosphate + N-(L-Arginino)succinate	C00002 + C00327 + C00049 = C00020 + C00013 + C03406	6.3.4.5	An12g01280 An15g02340
	R01956	1	L-Kynurenine + 2-Oxoglutarate = 4-(2-Aminophenyl)-2,4-dioxobutanoate + L-Glutamate	C00328 + C00026 = C01252 + C00025	2.6.1.7	An02g10160 An09g00070
	R01958	1	Formylkynurenine + H2O = Formate + L-Kynurenine	C02406 + C00001 = C00058 + C00328	3.5.1.49	An07g05830
	R01960	1	L-Kynurenine + Oxygen + NADPH + H+ = 3-Hydroxy-L-kynurenine + NADP+ + H2O	C00328 + C00007 + C00005 + C00080 = C03227 + C00006 + C00001	1.14.13.9	An01g08540 An07g09110
	R01963	1	N-Sulfo-D-glucosamine + H2O = D-Glucosamine + Sulfate	C01075 + C00001 = C00329 + C00059	3.10.1.1	An07g01010
	R01968	1	dGMP + H2O = Deoxyguanosine + Orthophosphate	C00362 + C00001 = C00330 + C00009	3.1.3.5	An08g08080
	R01969	1	Deoxyguanosine + Orthophosphate = Guanine + 2-Deoxy-D-ribose 1-phosphate	C00330 + C00009 = C00242 + C00672	2.4.2.1	An11g06110
	R01974	1	Indolepyruvate = Indole-3-acetaldehyde + CO2	C00331 = C00637 + C00011	4.1.1.74	An09g01030
	R01975	0	(S)-3-Hydroxybutanoyl-CoA + NAD+ = Acetoacetyl-CoA + NADH	C01144 + C00003 = C00332 + C00004	1.1.1.35	An01g09740 An11g08060 An02g04110 An11g01390 An12g03260 An12g04990 An14g00990 An19g00140
	R01976	0	(S)-3-Hydroxybutanoyl-CoA + NADP+ = Acetoacetyl-CoA + NADPH	C01144 + C00006 = C00332 + C00005	1.1.1.157	An01g09740 An11g08060 An04g02170 An08g09450 An11g08440 An14g00430
	R01977	0	(R)-3-Hydroxybutanoyl-CoA + NADP+ = Acetoacetyl-CoA + NADPH	C03561 + C00006 = C00332 + C00005	1.1.1.36	An02g11820 An12g07490 An19g00390
	R01978	0	(S)-3-Hydroxy-3-methylglutaryl-CoA + CoA = Acetyl-CoA + H2O + Acetoacetyl-CoA	C00356 + C00010 = C00024 + C00001 + C00332	2.3.3.10	An02g06320 An07g04260
	R01993	0	(S)-Dihydroorotate + H2O = N-Carbamoyl-L-aspartate	C00337 + C00001 = C00438	3.5.2.3	An01g10650 An14g03370
	R02003	1	Geranyl diphosphate + Isopentenyl diphosphate = Pyrophosphate + trans,trans-Farnesyl diphosphate	C00341 + C00129 = C00013 + C00448	2.5.1.1 2.5.1.10 2.5.1.29	An02g10350 An03g00860 An03g02060 An04g04640 An06g02090 An06g02620 An08g04660 An08g06160 An08g10830 An11g02500 An12g01890 An15g07030 An16g01670 An16g01670
	R02017	1	Thioredoxin + ADP = dADP + Oxidized thioredoxin + H2O	C00342 + C00008 = C00206 + C00343 + C00001	1.17.4.1	An04g01080 An14g06870
	R02018	1	Thioredoxin + UDP = dUDP + Oxidized thioredoxin + H2O	C00342 + C00015 = C01346 + C00343 + C00001	1.17.4.1	An04g01080 An14g06870
	R02019	1	GDP + Thioredoxin = dGDP + Oxidized thioredoxin + H2O	C00035 + C00342 = C00361 + C00343 + C00001	1.17.4.1	An04g01080 An14g06870
	R02021	1	Thioredoxin + 3'-Phosphoadenylyl sulfate = Oxidized thioredoxin + Sulfite + Adenosine 3',5'-bisphosphate + H+	C00342 + C00053 = C00343 + C00094 + C00054 + C00080	1.8.4.8	An11g09780
	R02024	1	Thioredoxin + CDP = dCDP + Oxidized thioredoxin + H2O	C00342 + C00112 = C00705 + C00343 + C00001	1.17.4.1	An04g01080 An14g06870
	R02026	1	O-Acetyl-L-homoserine + Thiosulfate + Thioredoxin + H+ = L-Homocysteine + Sulfite + Oxidized thioredoxin + Acetate	C01077 + C00320 + C00342 + C00080 = C00155 + C00094 + C00343 + C00033	2.5.1.49	An09g06710
	R02030	1	Phosphatidylglycerol + CDPdiacylglycerol = Cardiolipin + CMP	C00344 + C00269 = C05980 + C00055	2.7.8.-	An01g09480 An15g01020 An16g07870
	R02032	1	6-Phospho-2-dehydro-D-gluconate + NADH + H+ = 6-Phospho-D-gluconate + NAD+	C01218 + C00004 + C00080 = C00345 + C00003	1.1.1.43	An11g02040
	R02034	1	6-Phospho-2-dehydro-D-gluconate + NADPH + H+ = 6-Phospho-D-gluconate + NADP+	C01218 + C00005 + C00080 = C00345 + C00006	1.1.1.43	An11g02040
	R02038	1	CTP + Ethanolamine phosphate = Pyrophosphate + CDPethanolamine	C00063 + C00346 = C00013 + C00570	2.7.7.14	An04g00140
	R02047	0	3-Hydroxy-2-methylpropanoate + NAD+ = 2-Methyl-3-oxopropanoate + NADH	C01188 + C00003 = C00349 + C00004	1.1.1.31	An01g00450 An02g03630 An02g03640 An08g07890 An12g05870 An14g04420
	R02051	1	Phosphatidylethanolamine + H2O = Ethanolamine + Phosphatidate	C00350 + C00001 = C00189 + C00416	3.1.4.4	An07g02240 An11g11010 An15g07040
	R02054	1	Phosphatidylethanolamine + H2O = 2-Acyl-sn-glycero-3-phosphoethanolamine + Fatty acid	C00350 + C00001 = C05973 + C00162	3.1.1.32	An15g05710
	R02055	1	Phosphatidylserine = Phosphatidylethanolamine + CO2	C02737 = C00350 + C00011	4.1.1.65	An01g14110 An03g02830 An04g10280 An09g04710 An12g00910 An14g01880
	R02056	1	S-Adenosyl-L-methionine + Phosphatidylethanolamine = S-Adenosyl-L-homocysteine + Phosphatidyl-N-methylethanolamine	C00019 + C00350 = C00021 + C01241	2.1.1.17	An15g06310
	R02057	1	CDPethanolamine + 1,2-Diacyl-sn-glycerol = CMP + Phosphatidylethanolamine	C00570 + C00641 = C00055 + C00350	2.7.8.1	An11g09660 An16g07870
	R02058	0	Acetyl-CoA + D-Glucosamine 6-phosphate = CoA + N-Acetyl-D-glucosamine 6-phosphate	C00024 + C00352 = C00010 + C00357	2.3.1.4	An12g07840
	R02059	1	N-Acetyl-D-glucosamine 6-phosphate + H2O = D-Glucosamine 6-phosphate + Acetate	C00357 + C00001 = C00352 + C00033	3.5.1.25	An16g09040
	R02061	1	trans,trans-Farnesyl diphosphate + Isopentenyl diphosphate = Pyrophosphate + Geranylgeranyl diphosphate	C00448 + C00129 = C00013 + C00353	2.5.1.29	An03g00860 An03g02060 An06g02090 An06g02620 An08g04660 An08g10830 An11g02500 An12g01890 An15g07030
	R02065	1	2 Geranylgeranyl diphosphate = Pyrophosphate + Prephytoene diphosphate + H+	2 C00353 = C00013 + C03427 + C00080	2.5.1.32	An07g00800 An13g01040 An18g06340
	R02068	1	Geranylgeranyl diphosphate = ent-Copalyl diphosphate	C00353 = C06089	5.5.1.13	An18g02710
	R02070	1	D-Fructose 1,6-bisphosphate + H2O = beta-D-Fructose 6-phosphate + Orthophosphate	C00354 + C00001 = C00085 + C00009	3.1.3.11	An04g05300
	R02082	1	(S)-3-Hydroxy-3-methylglutaryl-CoA + 2 NADPH = (R)-Mevalonate + CoA + 2 NADP+	C00356 + 2 C00005 = C00418 + C00010 + 2 C00006	1.1.1.34	An04g00610 An07g08280 An09g03240 An13g04000
	R02086	0	N-Acetyl-D-glucosamine 6-phosphate = N-Acetyl-D-glucosamine 1-phosphate	C00357 = C04256	5.4.2.3	An18g05160 An18g05170
	R02088	1	dAMP + H2O = Deoxyadenosine + Orthophosphate	C00360 + C00001 = C00559 + C00009	3.1.3.5	An08g08080
	R02090	1	ATP + dGMP = ADP + dGDP	C00002 + C00362 = C00008 + C00361	2.7.4.8	An01g07070 An08g00290 An08g00300
	R02091	1	dGTP + Cytidine = dGDP + CMP	C00286 + C00475 = C00361 + C00055	2.7.1.48	An04g05800 An11g09320 An14g02790
	R02092	1	dTDP + H2O = dTMP + Orthophosphate	C00363 + C00001 = C00364 + C00009	3.6.1.5	An14g02370
	R02094	1	ATP + dTMP = ADP + dTDP	C00002 + C00364 = C00008 + C00363	2.7.4.9	An02g13370 An09g05840
	R02095	1	dTTP + H2O = dTDP + Orthophosphate	C00459 + C00001 = C00363 + C00009	3.6.1.5	An14g02370
	R02096	1	dTTP + Cytidine = dTDP + CMP	C00459 + C00475 = C00363 + C00055	2.7.1.48	An04g05800 An11g09320 An14g02790
	R02097	1	dTTP + Uridine = dTDP + UMP	C00459 + C00299 = C00363 + C00105	2.7.1.48	An04g05800 An11g09320 An14g02790
	R02098	1	ATP + dUMP = ADP + dUDP	C00002 + C00365 = C00008 + C01346	2.7.4.9	An02g13370 An09g05840
	R02100	1	dUTP + H2O = dUMP + Pyrophosphate	C00460 + C00001 = C00365 + C00013	3.6.1.23	An01g05040 An09g05360
	R02101	1	dUMP + 5,10-Methylenetetrahydrofolate = Dihydrofolate + dTMP	C00365 + C00143 = C00415 + C00364	2.1.1.45	An14g00570 An14g00580
	R02103	1	Xanthine + NAD+ + H2O = Urate + NADH	C00385 + C00003 + C00001 = C00366 + C00004	1.17.1.4	An03g01530 An04g05440
	R02109	0	Starch + H2O = Amylose + alpha-D-Glucose	C00369 + C00001 = C00718 + C00031	3.2.1.33	An01g06120
	R02110	1	Amylose = Starch	C00718 = C00369	2.4.1.18	An14g04190
	R02111	1	Starch + Orthophosphate = Amylose + D-Glucose 1-phosphate	C00369 + C00009 = C00718 + C00103	2.4.1.1	An08g05790
	R02113	1	UDPglucose + Sterol = UDP + Sterol 3-beta-D-glucoside	C00029 + C00370 = C00015 + C03641	2.4.1.173	An04g10340 An07g06610 An08g09120 An11g00680 An15g04860
	R02114	1	Phosphatidylcholine + Sterol = 1-Acyl-sn-glycero-3-phosphocholine + Steryl ester	C00157 + C00370 = C04230 + C01958	2.3.1.43	An13g01090 An16g03640
	R02115	1	Steryl ester + H2O = Sterol + Fatty acid	C01958 + C00001 = C00370 + C00162	3.1.1.13	An06g00340 An08g03930 An12g07930 An12g09310
	R02123	1	Retinal + NAD+ + H2O = Retinoate + NADH	C00376 + C00003 + C00001 = C00777 + C00004	1.2.1.36	An18g05090
	R02124	0	Retinol + NAD+ = Retinal + NADH	C00473 + C00003 = C00376 + C00004	1.1.1.105	An15g01360
	R02130	1	Steroid + Reduced acceptor + Oxygen = 21-Hydroxysteroid + Acceptor + H2O	C00377 + C00030 + C00007 = C02506 + C00028 + C00001	1.14.99.10	An06g02660
	R02131	1	Steroid + Reduced acceptor + Oxygen = 17-alpha-Hydroxysteroid + Acceptor + H2O	C00377 + C00030 + C00007 = C03336 + C00028 + C00001	1.14.99.9	An03g00580 An06g02700 An10g00110 An16g01030
	R02141	1	Xanthine + H2O = 5-Ureido-4-imidazole carboxylate	C00385 + C00001 = C05515	3.5.2.-	An01g01110 An01g10650 An02g00170 An06g00660 An07g00380
	R02143	1	Xanthosine + H2O = Xanthine + D-Ribose	C01762 + C00001 = C00385 + C00121	3.2.2.1	An08g03980 An18g04340
	R02147	1	Guanosine + Orthophosphate = Guanine + alpha-D-Ribose 1-phosphate	C00387 + C00009 = C00242 + C00442	2.4.2.1	An11g06110
	R02150	1	1H-Imidazole-4-ethanamine + Oxygen + H2O = Imidazole-4-acetaldehyde + NH3 + H2O2	C00388 + C00007 + C00001 = C05130 + C00014 + C00027	1.4.3.6	An02g10920 An03g00730 An07g06400 An09g01550 An13g00710 An17g00010
	R02152	1	1H-Imidazole-4-ethanamine + Acetyl-CoA = 4-(beta-Acetylaminoethyl)imidazole + CoA	C00388 + C00024 = C05135 + C00010	2.3.1.-	An01g01130 An01g01160 An01g02030 An03g06380 An01g04410 An01g06930 An01g06950 An01g08160 An01g10570 An01g11140 An01g12040 An01g13130 An02g03510 An02g05000 An02g08570 An02g09430 An11g05570 An03g01820 An09g01860 An03g05140 An11g04280 An12g02730 An15g07920 An04g04340 An11g09720 An04g05840 An04g05930 An04g09530 An04g09830 An05g00200 An05g02370 An07g01030 An07g09770 An12g05630 An08g00020 An08g00030 An0…
	R02156	1	Quercetin + Oxygen = 2-Protocatechoylphloroglucinolcarboxylate + CO	C00389 + C00007 = C04524 + C00237	1.13.11.24	An01g01560 An03g04760
	R02157	1	S-Adenosyl-L-methionine + Quercetin = S-Adenosyl-L-homocysteine + 3',4',5,7-Tetrahydroxy-3-methoxyflavone	C00019 + C00389 = C00021 + C04443	2.1.1.76	An01g00880 An01g15010 An03g05430 An02g00810 An03g05990 An09g00220 An16g01250 An16g08530
	R02163	0	Ubiquinol + NAD+ = Ubiquinone + NADH	C00390 + C00003 = C00399 + C00004	1.6.5.3	An02g05470 An02g05880 An02g08010 An02g09730 An02g11200 An04g00060 An04g00110 An04g00120 An04g05640 An06g01390 An07g04180 An08g04240 An08g04410 An08g04910 An08g09670 An08g10680 An08g10690 An09g06850 An11g06200 An11g08840 An11g09350 An11g09390 An11g11290 An12g04780 An12g07520 An14g00060 An15g00690 An15g03340 An16g02130 An16g08740 An17g01110 An18g05670 An18g05680	An08g04910 An11g09390
	R02164	0	Ubiquinone + Succinate = Ubiquinol + Fumarate	C00399 + C00042 = C00390 + C00122	1.3.5.1	An01g13930 An02g07600 An02g11440 An02g11450 An02g12770 An07g03170 An14g04395 An14g04400
	R02166	0	Ubiquinol = Ubiquinone + 2 H+	C00390 = C00399 + 2 C00080	1.6.5.3	An02g05470 An02g05880 An02g08010 An02g09730 An02g11200 An04g00060 An04g00110 An04g00120 An04g05640 An06g01390 An07g04180 An08g04240 An08g04410 An08g04910 An08g09670 An08g10680 An08g10690 An09g06850 An11g06200 An11g08840 An11g09350 An11g09390 An11g11290 An12g04780 An12g07520 An14g00060 An15g00690 An15g03340 An16g02130 An16g08740 An17g01110 An18g05670 An18g05680	An08g04910 An11g09390
	R02170	1	Penicillin + H2O = Carboxylate + 6-Aminopenicillanate	C00395 + C00001 = C00060 + C02954	3.5.1.11	An09g05350 An18g01180
	R02173	1	Tryptamine + H2O + Oxygen = Indole-3-acetaldehyde + NH3 + H2O2	C00398 + C00001 + C00007 = C00637 + C00014 + C00027	1.4.3.4 1.4.3.6	An01g01840 An02g08270 An02g08370 An02g10920 An03g00730 An07g06400 An08g10800 An09g01550 An12g03290 An12g05210 An12g06010 An12g10150 An13g00710 An13g03560 An17g00010
	R02175	1	2-Hexaprenyl-3-methyl-5-hydroxy-6-methoxy-1,4-benzoquinone + S-Adenosyl-L-methionine = Ubiquinone + S-Adenosyl-L-homocysteine	C05805 + C00019 = C00399 + C00021	2.1.1.114	An04g06490
	R02194	1	ATP + Ferulate + CoA = AMP + Pyrophosphate + Feruloyl-CoA	C00002 + C01494 + C00010 = C00020 + C00013 + C00406	6.2.1.12	An04g04330 An08g06100 An09g01820 An11g09710 An12g02430 An14g05630 An14g06700
	R02197	1	L-Isoleucine + Oxygen + H2O = 3-Methyl-2-oxopentanoate + NH3 + H2O2	C00407 + C00007 + C00001 = C03465 + C00014 + C00027	1.4.3.2	An08g10800
	R02198	1	L-Isoleucine + 2-Oxoglutarate = 3-Methyl-2-oxopentanoate + L-Glutamate	C00407 + C00026 = C03465 + C00025	2.6.1.42	An01g06530 An02g06150 An04g00430 An04g08630 An05g01100 An09g01990 An10g00620 An12g02890 An12g02890
	R02199	1	(S)-3-Methyl-2-oxopentanoic acid + L-Glutamate = L-Isoleucine + 2-Oxoglutarate	C00671 + C00025 = C00407 + C00026	2.6.1.42	An01g06530 An02g06150 An04g00430 An04g08630 An05g01100 An09g01990 An10g00620 An12g02890 An12g02890
	R02211	1	Progesterone + Reduced acceptor + Oxygen = 17alpha-Hydroxyprogesterone + Acceptor + H2O	C00410 + C00030 + C00007 = C01176 + C00028 + C00001	1.14.99.9	An03g00580 An06g02700 An10g00110 An16g01030
	R02213	1	Progesterone + Reduced acceptor + Oxygen = 11-Deoxycorticosterone + Acceptor + H2O	C00410 + C00030 + C00007 = C03205 + C00028 + C00001	1.14.99.10	An06g02660
	R02216	0	Pregnenolone + NAD+ = Progesterone + NADH + H+	C01953 + C00003 = C00410 + C00004 + C00080	1.1.1.145	An15g03090 An18g05470
	R02217	0	Pregnenolone + NADP+ = Progesterone + NADPH + H+	C01953 + C00006 = C00410 + C00005 + C00080	1.1.1.145	An15g03090 An18g05470
	R02218	1	Progesterone + Reduced ferredoxin + Oxygen = 11beta-Hydroxyprogesterone + Oxidized ferredoxin + H2O	C00410 + C00138 + C00007 = C05498 + C00139 + C00001	1.14.15.4	An01g03250
	R02221	1	ATP + Sinapate + CoA = AMP + Pyrophosphate + Sinapoyl-CoA	C00002 + C00482 + C00010 = C00020 + C00013 + C00411	6.2.1.12	An04g04330 An08g06100 An09g01820 An11g09710 An12g02430 An14g05630 An14g06700
	R02222	1	Stearoyl-CoA + Reduced acceptor + Oxygen = Oleoyl-CoA + Acceptor + 2 H2O	C00412 + C00030 + C00007 = C00510 + C00028 + 2 C00001	1.14.19.1	An07g01960 An12g02690 An12g09940
	R02226	1	ATP + Streptomycin = Pyrophosphate + 3''-Adenylylstreptomycin	C00002 + C00413 = C00013 + C03462	2.7.7.47	An07g03270 An11g07290
	R02229	0	Cyclohexanone + NADH = Cyclohexanol + NAD+	C00414 + C00004 = C00854 + C00003	1.1.1.90 1.1.1.245	An01g00630 An02g12820 An06g02710 An14g05760
	R02231	1	Cyclohexanone + Oxygen + NADPH + H+ = 6-Hexanolide + NADP+ + H2O	C00414 + C00007 + C00005 + C00080 = C01880 + C00006 + C00001	1.14.13.22	An01g11280 An03g06700 An08g09760 An11g00210 An11g06510 An11g08030 An12g02330 An12g05000 An13g01810 An14g01258 An14g01260 An14g01660
	R02235	0	Dihydrofolate + NAD+ = Folate + NADH + H+	C00415 + C00003 = C00504 + C00004 + C00080	1.5.1.3	An04g08490 An11g04260 An11g05950 An11g09680 An12g04590 An15g02140 An15g05220 An17g01100 An18g00880
	R02236	0	Dihydrofolate + NADP+ = Folate + NADPH + H+	C00415 + C00006 = C00504 + C00005 + C00080	1.5.1.3	An04g08490 An11g04260 An11g05950 An11g09680 An12g04590 An15g02140 An15g05220 An17g01100 An18g00880
	R02237	1	ATP + Dihydropteroate + L-Glutamate = ADP + Orthophosphate + Dihydrofolate	C00002 + C00921 + C00025 = C00008 + C00009 + C00415	6.3.2.12 6.3.2.17 2.1.1.45	An02g02950 An04g01120 An04g02490 An04g09750 An14g00570 An14g00580
	R02239	1	Phosphatidate + H2O = 1,2-Diacyl-sn-glycerol + Orthophosphate	C00416 + C00001 = C00641 + C00009	3.1.3.4	An11g05330
	R02241	0	1-Acyl-sn-glycerol 3-phosphate + Acyl-CoA = Phosphatidate + CoA	C00681 + C00040 = C00416 + C00010	2.3.1.51	An12g03960 An13g00040
	R02245	1	ATP + (R)-Mevalonate = ADP + (R)-5-Phosphomevalonate	C00002 + C00418 = C00008 + C01107	2.7.1.36	An04g02190
	R02248	1	3'-Phosphopolynucleotide + H2O = Polynucleotide + Orthophosphate	C03463 + C00001 = C00419 + C00009	3.1.3.32	An18g06170
	R02249	1	5'-Phosphopolynucleotide + H2O = Polynucleotide + Orthophosphate	C03475 + C00001 = C00419 + C00009	3.1.3.33	An04g03310 An18g04170
	R02250	1	Triacylglycerol + H2O = 1,2-Diacyl-sn-glycerol + Fatty acid	C00422 + C00001 = C00641 + C00162	3.1.1.3	An02g09690 An02g13440 An03g00560 An03g02820 An03g06560 An03g06630 An06g00350 An07g00440 An07g04200 An08g03930 An08g08290 An08g11860 An13g01880 An09g01050 An09g02180 An09g02270 An09g03760 An09g05120 An11g00130 An11g00440 An12g00630 An12g00700 An12g02340 An12g06560 An12g07930 An12g08260 An13g00290 An13g00480 An13g02820 An14g00860 An15g00390 An15g02210 An15g03950 An16g01880 An16g02540 An16g05690 An1…
	R02251	1	1,2-Diacyl-sn-glycerol + Acyl-CoA = Triacylglycerol + CoA	C00641 + C00040 = C00422 + C00010	2.3.1.20	An04g08370 An12g03600 An13g00040 An15g03770
	R02255	1	ATP + trans-Cinnamate + CoA = AMP + Pyrophosphate + Cinnamoyl-CoA	C00002 + C00423 + C00010 = C00020 + C00013 + C00540	6.2.1.12	An04g04330 An08g06100 An09g01820 An11g09710 An12g02430 An14g05630 An14g06700
	R02261	0	2-Dehydro-3-deoxy-L-rhamnonate = (S)-Lactaldehyde + Pyruvate	C03979 = C00424 + C00022	4.1.2.-	An02g06430 An03g02490 An06g01820 An12g01610 An12g05070 An12g10850 An13g01680 An16g00420
	R02262	1	L-Fuculose 1-phosphate = Glycerone phosphate + (S)-Lactaldehyde	C01099 = C00111 + C00424	4.1.2.17	An04g03750 An12g10120 An13g02780 An16g03430
	R02267	1	Prostaglandin H2 = Prostaglandin I2	C00427 = C01312	5.3.99.4	An07g09880
	R02269	1	5,6-Dihydrouracil + H2O = 3-Ureidopropionate	C00429 + C00001 = C02642	3.5.2.2	An08g05950 An13g03910
	R02270	1	2-Amino-3-oxoadipate = 5-Aminolevulinate + CO2	C05520 = C00430 + C00011	2.3.1.37	An17g01480
	R02272	1	(S)-4-Amino-5-oxopentanoate = 5-Aminolevulinate	C03741 = C00430	5.4.3.8	An12g05720
	R02281	1	Alkane + Reduced rubredoxin + Oxygen = Oxidized rubredoxin + Primary alcohol + H2O	C01371 + C00340 + C00007 = C00435 + C00226 + C00001	1.14.15.3	An03g06720 An04g09540
	R02282	0	N-Acetylornithine + L-Glutamate = L-Ornithine + N-Acetyl-L-glutamate	C00437 + C00025 = C00077 + C00624	2.3.1.35	An03g04330
	R02283	0	N-Acetylornithine + 2-Oxoglutarate = N-Acetyl-L-glutamate 5-semialdehyde + L-Glutamate	C00437 + C00026 = C01250 + C00025	2.6.1.11	An04g04130 An11g08870 An15g02360
	R02291	0	4-Phospho-L-aspartate + NADPH + H+ = L-Aspartate 4-semialdehyde + Orthophosphate + NADP+	C03082 + C00005 + C00080 = C00441 + C00009 + C00006	1.2.1.11	An11g09510
	R02292	1	L-Aspartate 4-semialdehyde + Pyruvate = L-2,3-Dihydrodipicolinate + 2 H2O	C00441 + C00022 = C03340 + 2 C00001	4.2.1.52	An02g07720 An03g00040 An10g00330 An10g00350 An11g03880 An15g04230 An16g07700
	R02294	1	N-Ribosylnicotinamide + Orthophosphate = Nicotinamide + alpha-D-Ribose 1-phosphate	C03150 + C00009 = C00153 + C00442	2.4.2.1	An11g06110
	R02295	1	Nicotinate D-ribonucleoside + Orthophosphate = Nicotinate + alpha-D-Ribose 1-phosphate	C05841 + C00009 = C00253 + C00442	2.4.2.1	An11g06110
	R02297	1	Xanthosine + Orthophosphate = Xanthine + alpha-D-Ribose 1-phosphate	C01762 + C00009 = C00385 + C00442	2.4.2.1	An11g06110
	R02299	0	alpha-D-Ribose 1-phosphate = alpha-D-Ribose 5-phosphate	C00442 = C03736	5.4.2.2	An02g07650
	R02300	0	5,10-Methenyltetrahydrofolate + H2O = 5-Formyltetrahydrofolate	C00445 + C00001 = C03479	2.1.2.10	An08g03070 An08g04590 An14g01150
	R02301	1	ATP + 5-Formyltetrahydrofolate = ADP + Orthophosphate + 5,10-Methenyltetrahydrofolate	C00002 + C03479 = C00008 + C00009 + C00445	6.3.3.2	An07g01550
	R02305	1	trans,trans-Farnesyl diphosphate = Pentalenene + Pyrophosphate	C00448 = C01841 + C00013	4.2.3.7	An03g04890 An09g06090
	R02306	1	trans,trans-Farnesyl diphosphate = Trichodiene + Pyrophosphate	C00448 = C01860 + C00013	4.2.3.6	An03g00590 An09g02610 An17g00450
	R02307	1	trans,trans-Farnesyl diphosphate = Aristolochene + Pyrophosphate	C00448 = C02004 + C00013	4.2.3.9	An14g02060
	R02310	1	trans,trans-Farnesyl diphosphate = Nerolidyl diphosphate	C00448 = C06111	4.2.3.6	An03g00590 An09g02610 An17g00450
	R02315	0	N6-(L-1,3-Dicarboxypropyl)-L-lysine + NADP+ + H2O = L-Glutamate + L-2-Aminoadipate 6-semialdehyde + NADPH + H+	C00449 + C00006 + C00001 = C00025 + C04076 + C00005 + C00080	1.5.1.10	An01g13590 An04g05260	An04g05260
	R02319	1	NTP + H2O = NDP + Orthophosphate	C00699 + C00001 = C00454 + C00009	3.6.1.15	An01g02750 An01g03900 An01g06190 An01g06920 An11g07780 An01g08720 An01g12380 An02g01630 An02g04220 An02g04320 An02g10110 An03g02540 An03g04880 An03g06730 An05g01110 An05g01660 An05g01700 An08g01950 An08g02330 An08g03300 An08g04500 An08g04860 An08g05150 An09g00060 An09g01700 An11g04000 An12g03730 An12g09350 An12g09770 An13g03060 An14g04830 An14g05120 An15g00220 An15g01130 An15g01160 An15g02930 An1…
	R02320	1	NDP + Phosphoenolpyruvate = NTP + Pyruvate	C00454 + C00074 = C00699 + C00022	2.7.1.40	An07g08990
	R02323	1	Nicotinamide D-ribonucleotide + H2O = N-Ribosylnicotinamide + Orthophosphate	C00455 + C00001 = C03150 + C00009	3.1.3.5	An08g08080
	R02325	1	dCTP + H2O = dUTP + NH3	C00458 + C00001 = C00460 + C00014	3.5.4.13	An09g05360
	R02327	1	dCTP + Uridine = dCDP + UMP	C00458 + C00299 = C00705 + C00105	2.7.1.48	An04g05800 An11g09320 An14g02790
	R02332	1	dUTP + Uridine = dUDP + UMP	C00460 + C00299 = C01346 + C00105	2.7.1.48	An04g05800 An11g09320 An14g02790
	R02333	1	Chitin + n H2O = Chitosan + n Acetate	C00461 + n C00001 = C00734 + n C00033	3.5.1.41	An02g13530 An04g07110 An12g04480 An11g00920
	R02335	1	UDP-N-acetyl-D-glucosamine + Chitin = UDP + Chitin	C00043 + C00461 = C00015 + C00461	2.4.1.16	An02g02340 An02g02360 An03g06360 An07g05570 An08g05290 An09g02290 An09g04010 An12g10380 An14g00660
	R02336	1	Haloacetate + H2O = Glycolate + Halide	C01812 + C00001 = C00160 + C00462	3.8.1.3	An09g00710
	R02337	1	1-Haloalkane + H2O = Primary alcohol + Halide	C01872 + C00001 = C00226 + C00462	3.8.1.5	An14g07270
	R02339	1	Indole + Oxygen = Indoxyl + H2O	C00463 + C00007 = C05658 + C00001	1.14.16.-	An11g07270
	R02340	1	Indole + (2R)-2-Hydroxy-3-(phosphonooxy)-propanal = Indoleglycerol phosphate	C00463 + C00118 = C03506	4.2.1.20	An02g02170 An16g02500 An12g03230 An18g04630
	R02341	1	Nebularine + H2O = Purine + D-Ribose	C01736 + C00001 = C00465 + C00121	3.2.2.1	An08g03980 An18g04340
	R02342	0	Nebularine + Orthophosphate = Purine + alpha-D-Ribose 1-phosphate	C01736 + C00009 = C00465 + C00442	2.4.2.1	An11g06110
	R02351	1	19-Oxoandrost-4-ene-3,17-dione + H+ + Oxygen + NADPH = Estrone + Formate + NADP+ + H2O	C05297 + C00080 + C00007 + = C00468 + C00058 + C00006 + C00001	1.14.99.-	An01g14970 An04g02710 An14g06980
	R02352	0	Estradiol-17beta + NAD+ = Estrone + NADH + H+	C00951 + C00003 = C00468 + C00004 + C00080	1.1.1.62 1.1.1.51	An02g03570 An02g10680 An04g05000 An08g05320 An08g10110 An09g00620 An15g04280 An16g06450 An18g05210
	R02353	0	Estradiol-17beta + NADP+ = Estrone + NADPH + H+	C00951 + C00006 = C00468 + C00005 + C00080	1.1.1.62 1.1.1.51	An02g03570 An02g10680 An04g05000 An08g05320 An08g10110 An09g00620 An15g04280 An16g06450 An18g05210
	R02354	1	Estrone + H+ + Oxygen + NADH = 2-Hydroxyestrone + NAD+ + H2O	C00468 + C00080 + C00007 + C00004 = C05298 + C00003 + C00001	1.14.13.-	An01g08500 An01g09760 An01g11280 An03g02320 An03g03330 An03g05310 An03g06390 An04g02970 An04g04680 An04g09550 An05g02570 An07g01870 An07g05610 An08g06720 An08g09760 An09g00590 An09g01070 An09g01440 An11g01750 An11g08030 An11g10200 An12g04370 An12g06490 An12g07380 An12g07390 An12g10250 An14g01258 An14g01260 An14g01660 An14g03430 An16g04210 An16g06500 An18g01350	An12g07390
	R02355	1	Estrone + H+ + Oxygen + NADPH = 2-Hydroxyestrone + NADP+ + H2O	C00468 + C00080 + C00007 + C00005 = C05298 + C00006 + C00001	1.14.13.-	An01g08500 An01g09760 An01g11280 An03g02320 An03g03330 An03g05310 An03g06390 An04g02970 An04g04680 An04g09550 An05g02570 An07g01870 An07g05610 An08g06720 An08g09760 An09g00590 An09g01070 An09g01440 An11g01750 An11g08030 An11g10200 An12g04370 An12g06490 An12g07380 An12g07390 An12g10250 An14g01258 An14g01260 An14g01660 An14g03430 An16g04210 An16g06500 An18g01350	An12g07390
	R02356	1	Estrone + H+ + Oxygen + NADPH = 16alpha-Hydroxyestrone + NADP+ + H2O	C00468 + C00080 + C00007 + C00005 = C05300 + C00006 + C00001	1.14.13.-	An01g08500 An01g09760 An01g11280 An03g02320 An03g03330 An03g05310 An03g06390 An04g02970 An04g04680 An04g09550 An05g02570 An07g01870 An07g05610 An08g06720 An08g09760 An09g00590 An09g01070 An09g01440 An11g01750 An11g08030 An11g10200 An12g04370 An12g06490 An12g07380 An12g07390 An12g10250 An14g01258 An14g01260 An14g01660 An14g03430 An16g04210 An16g06500 An18g01350	An12g07390
	R02358	1	Estrone + UDPglucuronate = Estrone glucuronide + UDP	C00468 + C00167 = C11133 + C00015	2.4.1.17	An06g01140 An11g09030 An16g05970
	R02361	1	Pectate + H2O = 4-(4-Deoxy-alpha-D-gluc-4-enuronosyl)-D-galacturonate + Pectate	C00470 + C00001 = C06118 + C00470	4.2.2.2	An10g00870
	R02362	1	Pectin + n H2O = n Methanol + Pectate	C00714 + n C00001 = n C00132 + C00470	3.1.1.11	An02g12505 An03g06310 An04g09690
	R02364	0	Quinone + NADPH = Semiquinone + NADP+	C00472 + C00005 = C05309 + C00006	1.6.5.5	An02g14970 An11g08950 An03g00140 An03g01450 An03g01460 An09g01080 An11g05910 An11g06230 An11g08410 An12g00170 An14g05550 An14g07380 An15g02130 An15g04140 An16g00410 An16g06540 An17g00640 An18g00240 An18g03210 An18g04540
	R02365	0	Quinone + Cellobiose = Cellobiono-1,5-lactone + Hydroquinone	C00472 + C00185 = C01093 + C00530	1.1.99.18	An02g09270 An10g00390 An14g02900
	R02371	1	dCTP + Cytidine = dCDP + CMP	C00458 + C00475 = C00705 + C00055	2.7.1.48	An04g05800 An11g09320 An14g02790
	R02372	1	dUTP + Cytidine = dUDP + CMP	C00460 + C00475 = C01346 + C00055	2.7.1.48	An04g05800 An11g09320 An14g02790
	R02382	1	Tyramine + H2O + Oxygen = 4-Hydroxyphenylacetaldehyde + NH3 + H2O2	C00483 + C00001 + C00007 = C03765 + C00014 + C00027	1.4.3.4 1.4.3.6	An01g01840 An02g08270 An02g08370 An02g10920 An03g00730 An07g06400 An08g10800 An09g01550 An12g03290 An12g05210 An12g06010 An12g10150 An13g00710 An13g03560 An17g00010
	R02387	1	Acetyl-CoA + Aniline = CoA + N-Acetylarylamine	C00024 + C00292 = C00010 + C02558	2.3.1.5	An04g05740 An12g03240 An16g01190
	R02389	1	2 UDPglucuronate + Bilirubin = 2 UDP + Bilirubin beta-diglucuronide	2 C00167 + C00486 = 2 C00015 + C05787	2.4.1.17	An06g01140 An11g09030 An16g05970
	R02395	0	Carnitine + NAD+ = 3-Dehydrocarnitine + NADH + H+	C00487 + C00003 = C02636 + C00004 + C00080	1.1.1.108	An19g00140
	R02396	1	Acetyl-CoA + Carnitine = CoA + O-Acetylcarnitine	C00024 + C00487 = C00010 + C02571	2.3.1.7	An08g04990 An18g01590
	R02399	1	3-Dehydroxycarnitine = Carnitine	C05543 = C00487	1.14.11.1	An15g03210 An16g01610 An18g05220
	R02404	1	ATP + Itaconate + CoA = ADP + Orthophosphate + Itaconyl-CoA	C00002 + C00490 + C00010 = C00008 + C00009 + C00531	6.2.1.5	An08g02970 An14g00310 An17g01670 An17g01670
	R02405	1	GTP + Itaconate + CoA = GDP + Orthophosphate + Itaconyl-CoA	C00044 + C00490 + C00010 = C00035 + C00009 + C00531	6.2.1.4	An08g02970 An08g02980 An14g00310 An17g01670
	R02406	1	ITP + Itaconate + CoA = IDP + Orthophosphate + Itaconyl-CoA	C00081 + C00490 + C00010 = C00104 + C00009 + C00531	6.2.1.4	An08g02970 An08g02980 An14g00310 An17g01670
	R02408	1	L-Cystine + H2O = Pyruvate + NH3 + Thiocysteine	C00491 + C00001 = C00022 + C00014 + C01962	4.4.1.1 4.4.1.8	An04g04720 An14g00240 An14g00930 An16g08720
	R02410	1	Raffinose + H2O = Melibiose + D-Fructose	C00492 + C00001 = C05402 + C00095	3.2.1.26	An06g02420 An08g11070 An11g03200 An12g08280 An15g00320
	R02412	1	ATP + Shikimate = ADP + Shikimate 3-phosphate	C00002 + C00493 = C00008 + C03175	2.7.1.71	An03g06800 An08g06800 An08g06810
	R02413	0	Shikimate + NADP+ = 3-Dehydroshikimate + NADPH + H+	C00493 + C00006 = C02637 + C00005 + C00080	1.1.1.25	An03g03710 An03g06800 An04g00790 An04g08070 An04g08100 An04g08120 An08g03880 An08g06800 An08g06810
	R02414	0	Shikimate + NADP+ = 5-Dehydroshikimate + NADPH	C00493 + C00006 = C02652 + C00005	1.1.1.25	An03g03710 An03g06800 An04g00790 An04g08070 An04g08100 An04g08120 An08g03880 An08g06800 An08g06810
	R02418	1	Ubiquitin C-terminal thiolester + H2O = Ubiquitin + Thiol	C04090 + C00001 = C00496 + C00145	3.1.2.15	An01g08470 An01g11160 An02g01420 An02g07490 An02g13920 An02g14990 An04g01880 An06g01380 An06g01920 An07g09730 An07g10120 An07g10130 An08g11630 An09g05480 An11g02540 An11g04210 An11g04380 An11g11130 An12g01820 An12g03700 An12g08370 An14g05150 An16g01490 An17g01260
	R02421	1	ADPglucose + Amylose = ADP + Amylose	C00498 + C00718 = C00008 + C00718	2.4.1.21	An04g09890
	R02422	1	Allantoate + H2O = (-)-Ureidoglycolate + Urea	C00499 + C00001 = C00603 + C00086	3.5.3.4	An02g08520
	R02424	1	Allantoin + H2O = Allantoate	C01551 + C00001 = C00499	3.5.2.5	An14g03370
	R02425	1	(S)(+)-Allantoin + H2O = Allantoate	C02350 + C00001 = C00499	3.5.2.5	An14g03370
	R02439	1	ATP + L-Ribulose = ADP + L-Ribulose 5-phosphate	C00002 + C00508 = C00008 + C01101	2.7.1.16	An14g00160
	R02453	1	S-Benzoate coenzyme A + Anthranilate = CoA + N-Benzoylanthranilate	C00512 + C00108 = C00010 + C03141	2.3.1.144	An01g12130
	R02454	0	D-Mannonate + NAD+ = D-Fructuronate + NADH	C00514 + C00003 = C00905 + C00004	1.1.1.57	An03g02430
	R02457	1	D-Ornithine + H2O + Oxygen = 5-Amino-2-oxopentanoic acid + NH3 + H2O2	C00515 + C00001 + C00007 = C01110 + C00014 + C00027	1.4.3.3	An01g02430 An06g02340 An14g03310 An14g05380
	R02464	1	Sphinganine 1-phosphate = Ethanolamine phosphate + Hexadecanal	C01120 = C00346 + C00517	4.1.2.27	An04g06200
	R02466	1	3-Sulfino-L-alanine = Hypotaurine + CO2	C00606 = C00519 + C00011	4.1.1.15	An02g06860 An14g03620 An08g08840 An15g04770
	R02472	0	(R)-Pantoate + NADP+ = 2-Dehydropantoate + NADPH	C00522 + C00006 = C00966 + C00005	1.1.1.169	An02g00670 An03g00880 An06g02350 An09g01130 An11g09950 An12g08000 An12g10100 An18g01140
	R02473	1	ATP + (R)-Pantoate + beta-Alanine = AMP + Pyrophosphate + Pantothenate	C00002 + C00522 + C00099 = C00020 + C00013 + C00864	6.3.2.1	An18g01970
	R02476	1	5alpha-Androstane-3,17-dione + NADH = Androsterone + NAD+	C00674 + C00004 = C00523 + C00003	1.1.1.50	An07g03690
	R02477	1	5alpha-Androstane-3,17-dione + NADPH = Androsterone + NADP+	C00674 + C00005 = C00523 + C00006	1.1.1.50	An07g03690
	R02478	1	Androsterone + UDPglucuronate = Androsterone glucuronide + UDP	C00523 + C00167 = C11135 + C00015	2.4.1.17	An06g01140 An11g09030 An16g05970
	R02480	1	Apocytochrome c + Heme = Cytochrome C	C02248 + C00032 = C00524	4.4.1.17	An04g01535 An14g00240 An14g00240
	R02483	1	Deoxyuridine + Orthophosphate = Uracil + 2-Deoxy-D-ribose 1-phosphate	C00526 + C00009 = C00106 + C00672	2.4.2.1	An11g06110
	R02485	1	Deoxycytidine + H2O = Deoxyuridine + NH3	C00881 + C00001 = C00526 + C00014	3.5.4.5	An03g02980 An03g06870
	R02487	1	Glutaryl-CoA + FAD = FADH2 + Crotonoyl-CoA + CO2	C00527 + C00016 = C01352 + C00877 + C00011	1.3.99.7	An11g10470
	R02488	1	Glutaryl-CoA + Acceptor = Crotonoyl-CoA + Reduced acceptor + CO2	C00527 + C00028 = C00877 + C00030 + C00011	1.3.99.7	An11g10470
	R02492	1	Nitric oxide + NADH + H+ = Nitrous oxide + NAD+ + H2O	C00533 + C00004 + C00080 = C00887 + C00003 + C00001	1.7.99.7	An07g08930
	R02493	1	ATP + Pyridoxamine = ADP + Pyridoxamine phosphate	C00002 + C00534 = C00008 + C00647	2.7.1.35	An01g05050
	R02497	1	Testosterone + Reduced acceptor = 17beta-Hydroxyandrostan-3-one + Acceptor	C00535 + C00030 = C03917 + C00028	1.3.99.5	An04g01740 An04g05930
	R02499	1	Androst-5-ene-3beta,17beta-diol + NAD+ = Testosterone + H+ + NADH	C04295 + C00003 = C00535 + C00080 + C00004	1.1.1.145	An15g03090 An18g05470
	R02500	1	Androst-5-ene-3beta,17beta-diol + NADP+ = Testosterone + H+ + NADPH	C04295 + C00006 = C00535 + C00080 + C00005	1.1.1.145	An15g03090 An18g05470
	R02501	1	Testosterone + H+ + Oxygen + NADPH = 19-Hydroxytestosterone + NADP+ + H2O	C00535 + C00080 + C00007 + C00005 = C05294 + C00006 + C00001	1.14.13.-	An01g08500 An01g09760 An01g11280 An03g02320 An03g03330 An03g05310 An03g06390 An04g02970 An04g04680 An04g09550 An05g02570 An07g01870 An07g05610 An08g06720 An08g09760 An09g00590 An09g01070 An09g01440 An11g01750 An11g08030 An11g10200 An12g04370 An12g06490 An12g07380 An12g07390 An12g10250 An14g01258 An14g01260 An14g01660 An14g03430 An16g04210 An16g06500 An18g01350	An12g07390
	R02502	1	Testosterone + UDPglucuronate = Testosterone glucuronide + UDP	C00535 + C00167 = C11134 + C00015	2.4.1.17	An06g01140 An11g09030 An16g05970
	R02508	1	O-Succinyl-L-homoserine + L-Cysteine = Cystathionine + Succinate	C01118 + C00097 = C00542 + C00042	2.5.1.48	An01g10010 An04g04720 An11g11160 An12g01100 An12g01110
	R02518	1	Homogentisate + Oxygen + NADPH = Gentisate aldehyde + CO2 + NADP+ + H+ + H2O	C00544 + C00007 + C00005 = C05585 + C00011 + C00006 + C00080 + C00001	4.1.1.-	An01g00710 An01g05820 An02g12790 An03g01690 An03g06320 An03g06570 An03g06580 An03g06590 An05g02590 An08g01020 An15g00500 An16g02880 An08g09280 An09g00010 An09g00030 An10g00120 An11g04720 An12g09330 An18g01060 An18g06670
	R02519	1	Homogentisate + Oxygen = 4-Maleylacetoacetate	C00544 + C00007 = C01036	1.13.11.5	An01g02960 An11g00430 An11g02180
	R02520	1	Homogentisate + Oxygen = Gentisate aldehyde + CO2 + H2O	C00544 + C00007 = C05585 + C00011 + C00001	1.13.12.-	An05g00220
	R02521	1	3-(4-Hydroxyphenyl)pyruvate + Oxygen = Homogentisate + CO2	C01179 + C00007 = C00544 + C00011	1.13.11.27	An04g01280 An07g01900 An04g08090 An08g03840 An11g02200 An11g06130
	R02525	0	L-arabino-1,5-Lactone + H2O = L-Arabinonate	C05405 + C00001 = C00545	3.1.1.17	An04g03420 An08g00490 An12g01570
	R02529	1	Aminoacetone + H2O + Oxygen = Methylglyoxal + NH3 + H2O2	C01888 + C00001 + C00007 = C00546 + C00014 + C00027	1.4.3.4 1.4.3.6	An01g01840 An02g08270 An02g08370 An02g10920 An03g00730 An07g06400 An08g10800 An09g01550 An12g03290 An12g05210 An12g06010 An12g10150 An13g00710 An13g03560 An17g00010
	R02530	0	(R)-S-Lactoylglutathione = Glutathione + Methylglyoxal	C03451 = C00051 + C00546	4.4.1.5	An02g05670 An08g09300 An11g02860 An11g10520
	R02531	1	Methylglyoxal + NADH + H+ = Lactaldehyde + NAD+	C00546 + C00004 + C00080 = C05999 + C00003	1.1.1.21	An01g14880 An07g10290 An16g01720
	R02532	1	L-Noradrenaline + H2O + Oxygen = 3,4-Dihydroxymandelaldehyde + NH3 + H2O2	C00547 + C00001 + C00007 = C05577 + C00014 + C00027	1.4.3.4	An01g01840 An02g08270 An02g08370 An08g10800 An12g03290 An12g05210 An12g06010 An12g10150 An13g03560
	R02534	1	S-Adenosyl-L-methionine + L-Noradrenaline = S-Adenosyl-L-homocysteine + L-Normetanephrine	C00019 + C00547 = C00021 + C05589	2.1.1.6	An04g04700 An15g02990 An11g08150 An17g00200 An15g05200 An18g00820
	R02535	1	4-(2-Aminoethyl)-1,2-benzenediol + Ascorbate + Oxygen = L-Noradrenaline + Dehydroascorbate + H2O	C03758 + C00072 + C00007 = C00547 + C00425 + C00001	1.14.17.1	An01g04950 An02g06090 An11g04100 An14g02900
	R02536	0	Phenylacetaldehyde + NAD+ + H2O = Phenylacetic acid + NADH + H+	C00601 + C00003 + C00001 = C07086 + C00004 + C00080	1.2.1.5 1.2.1.39	An01g09260 An04g03400 An07g01400 An08g08510 An15g01740
	R02537	0	Phenylacetaldehyde + NADP+ + H2O = Phenylacetic acid + NADPH	C00601 + C00006 + C00001 = C07086 + C00005	1.2.1.5	An01g09260 An04g03400 An07g01400 An08g08510
	R02539	1	ATP + Phenylacetic acid + CoA = AMP + Pyrophosphate + Phenylacetyl-CoA	C00002 + C07086 + C00010 = C00020 + C00013 + C00582	6.2.1.30	An02g13080
	R02540	1	2-Phenylacetamide + H2O = Phenylacetic acid + NH3	C02505 + C00001 = C07086 + C00014	3.5.1.4	An01g12500 An01g13000 An01g14270 An01g14280 An02g00190 An02g00340 An11g08900 An03g00410 An03g05880 An08g09020 An07g00100 An07g03960 An09g01020 An09g04990 An11g02980 An12g01020 An12g10150 An14g00670 An14g00750 An15g00290 An16g07500
	R02541	1	Sphingomyelin + H2O = N-Acylsphingosine + Choline phosphate	C00550 + C00001 = C00195 + C00588	3.1.4.12	An11g00670 An11g01640
	R02543	1	Acyl-CoA + Sphingosyl-phosphocholine = CoA + Sphingomyelin	C00040 + C03640 = C00010 + C00550	2.3.1.24	An11g00990
	R02545	0	meso-Tartaric acid + NAD+ = 2-Hydroxy-3-oxosuccinate + NADH	C00552 + C00003 = C03459 + C00004	1.1.1.93	An01g03030
	R02550	1	Toluene + Oxygen + NADH = Benzyl alcohol + NAD+ + H2O	C01455 + C00007 + C00004 = C00556 + C00003 + C00001	1.14.15.-	An01g14200
	R02554	1	Cyclopentanone + Oxygen + NADPH = 5-Valerolactone + NADP+ + H2O	C00557 + C00007 + C00005 = C02240 + C00006 + C00001	1.14.13.16	An11g00210
	R02556	1	Deoxyadenosine + H2O = Deoxyinosine + NH3	C00559 + C00001 = C05512 + C00014	3.5.4.4	An08g06270 An08g10280 An12g04800 An16g02890 An18g03470
	R02557	1	Deoxyadenosine + Orthophosphate = Adenine + 2-Deoxy-D-ribose 1-phosphate	C00559 + C00009 = C00147 + C00672	2.4.2.1	An11g06110
	R02565	1	Betaine aldehyde + NAD+ + H2O = Betaine + NADH	C00576 + C00003 + C00001 = C00719 + C00004	1.2.1.8	An09g00250 An11g10290 An14g00460 An16g09060
	R02566	1	Betaine aldehyde + NADP+ + H2O = Betaine + NADPH	C00576 + C00006 + C00001 = C00719 + C00005	1.2.1.8	An09g00250 An11g10290 An14g00460 An16g09060
	R02569	0	Acetyl-CoA + Dihydrolipoamide = CoA + S-Acetyldihydrolipoamide	C00024 + C00579 = C00010 + C01136	2.3.1.12	An07g02180 An09g02710
	R02571	0	Glutaryl-CoA + Dihydrolipoamide = CoA + S-Glutaryldihydrolipoamide	C00527 + C00579 = C00010 + C06157	2.3.1.61	An11g11280
	R02577	0	Propane-1,2-diol + NADP+ = Lactaldehyde + NADPH + H+	C00583 + C00006 = C05999 + C00005 + C00080	1.1.1.21	An01g14880 An07g10290 An16g01720
	R02580	0	Prostaglandin E2 + NAD+ = (5Z,13E)-11alpha-Hydroxy-9,15-dioxoprost-13-enoate + NADH	C00584 + C00003 = C04707 + C00004	1.1.1.141	An04g09410 An07g03720 An16g06630 An18g00090
	R02581	1	Prostaglandin E2 + NADPH + H+ = Prostaglandin F2alpha + NADP+	C00584 + C00005 + C00080 = C00639 + C00006	1.1.1.184	An01g08150 An04g03860 An16g02370 An05g02060 An07g03570 An08g08400 An08g08480 An08g09340 An09g04850 An11g05840 An15g05450 An17g00930
	R02584	1	ATP + Protein tyrosine = ADP + Protein tyrosine phosphate	C00002 + C00585 = C00008 + C01167	2.7.1.112	An01g11080 An01g11200 An15g00860 An01g15160 An02g02250 An02g03740 An02g06830 An02g09060 An02g10120 An03g04690 An04g01130 An04g07710 An04g08230 An06g01160 An07g02780 An07g04870 An07g05180 An07g06500 An08g08770 An08g09430 An08g09510 An09g04230 An11g07640 An09g04300 An12g04810 An12g04820 An13g01560 An15g05650 An15g06750 An18g01210 An18g01600
	R02585	1	Protein tyrosine phosphate + H2O = Protein tyrosine + Orthophosphate	C01167 + C00001 = C00585 + C00009	3.1.3.48	An01g00900 An02g04050 An02g06630 An02g08140 An04g00760 An04g01480 An07g05600 An07g07110 An08g05960 An08g05970 An11g01890 An14g00130 An16g05450 An18g03040 An18g03320
	R02590	1	CTP + N-Trimethyl-2-aminoethylphosphonate = Pyrophosphate + CMP-N-trimethyl-2-aminoethylphosphonate	C00063 + C06459 = C00013 + C05674	2.7.7.15	An08g00840
	R02593	0	Coniferyl alcohol + NADP+ = Coniferyl aldehyde + NADPH	C00590 + C00006 = C02666 + C00005	1.1.1.195	An01g01640 An04g10290 An08g03830 An09g01810 An12g04310 An16g04710 An18g01430
	R02596	1	Coniferyl alcohol = Lignin	C00590 = C05615	1.11.1.7	An02g08110 An02g10480 An03g05660 An14g07200 An03g05960 An05g01880 An06g00720 An09g00710 An12g01320 An12g10790
	R02603	1	2-Hydroxy-2,4-pentadienoate + Succinate = 2-Hydroxy-6-oxonona-2,4-diene-1,9-dioate + H2O	C00596 + C00042 = C04479 + C00001	3.7.1.-	An08g07900
	R02604	1	2-Hydroxy-2,4-pentadienoate + Formate = 2-Hydroxymuconate semialdehyde + H2O	C00596 + C00058 = C00682 + C00001	3.7.1.9	An07g09320
	R02607	0	3-Phosphoglycerate + NAD+ = 3-Phosphonooxypyruvate + NADH	C00597 + C00003 = C03232 + C00004	1.1.1.95	An11g01390 An12g01580 An12g01590 An15g04440 An15g04660 An17g02330
	R02611	0	Phenylethyl alcohol + NAD+ = Phenylacetaldehyde + NADH	C05853 + C00003 = C00601 + C00004	1.1.1.90	An01g00630 An02g12820
	R02613	1	Phenethylamine + Oxygen + H2O = Phenylacetaldehyde + NH3 + H2O2	C05332 + C00007 + C00001 = C00601 + C00014 + C00027	1.4.3.4 1.4.3.6	An01g01840 An02g08270 An02g08370 An02g10920 An03g00730 An07g06400 An08g10800 An09g01550 An12g03290 An12g05210 An12g06010 An12g10150 An13g00710 An13g03560 An17g00010
	R02616	1	Acetyl-CoA + beta-D-Galactoside = CoA + 6-Acetyl-beta-D-galactoside	C00024 + C00602 = C00010 + C03773	2.3.1.18	An13g03730
	R02617	1	2,3-Dehydroacyl-CoA + sn-Glycerol 3-phosphate = CoA + 1-Acyl-sn-glycerol 3-phosphate	C00605 + C00093 = C00010 + C00681	2.3.1.15	An18g01960
	R02620	0	Long-chain aldehyde + CoA + NADP+ = Long-chain acyl-CoA + NADPH	C00609 + C00010 + C00006 = C02843 + C00005	1.2.1.50	An08g10170
	R02626	1	ATP + Protein histidine = ADP + Protein N(tau)-phospho-L-histidine	C00002 + C00615 = C00008 + C04262	2.7.3.12	An10g00250
	R02628	0	Phosphoenolpyruvate + Protein histidine = Pyruvate + Protein N(pai)-phosphohistidine	C00074 + C00615 = C00022 + C04085	2.7.3.9	An16g05450
	R02643	0	3-Oxo-5alpha-steroid + Acceptor = 3-Oxo-delta4-steroid + Reduced acceptor	C02940 + C00028 = C00619 + C00030	1.3.99.5	An04g01740 An04g05930
	R02649	1	ATP + N-Acetyl-L-glutamate = ADP + N-Acetyl-L-glutamate 5-phosphate	C00002 + C00624 = C00008 + C04133	2.7.2.8	An03g01910 An12g07580 An12g07580
	R02656	1	2,5-Dihydroxybenzoate + Oxygen = Maleylpyruvate	C00628 + C00007 = C02167	1.13.11.4	An02g12800 An18g01020
	R02661	1	2-Methylpropanoyl-CoA + FAD = 2-Methylprop-2-enoyl-CoA + FADH2	C00630 + C00016 = C03460 + C01352	1.3.99.3	An01g05030 An04g03290 An07g00260 An11g00400 An13g03940 An14g03240 An17g01150
	R02662	1	S-(2-Methylpropanoyl)-dihydrolipoamide + CoA = 2-Methylpropanoyl-CoA + Dihydrolipoamide	C04424 + C00010 = C00630 + C00579	2.3.1.-	An01g01130 An01g01160 An01g02030 An03g06380 An01g04410 An01g06930 An01g06950 An01g08160 An01g10570 An01g11140 An01g12040 An01g13130 An02g03510 An02g05000 An02g08570 An02g09430 An11g05570 An03g01820 An09g01860 An03g05140 An11g04280 An12g02730 An15g07920 An04g04340 An11g09720 An04g05840 An04g05930 An04g09530 An04g09830 An05g00200 An05g02370 An07g01030 An07g09770 An12g05630 An08g00020 An08g00030 An0…
	R02665	1	3-Hydroxyanthranilate + Oxygen = 2-Amino-3-carboxymuconate semialdehyde	C00632 + C00007 = C04409	1.13.11.6	An16g08210
	R02668	1	3-Hydroxy-L-kynurenine + H2O = 3-Hydroxyanthranilate + L-Alanine	C03227 + C00001 = C00632 + C00041	3.7.1.3	An04g07200 An16g04630
	R02671	1	3-Hydroxyanthranilate + Activated methyl group = 3-Methoxyanthranilate	C00632 + C10905 = C05831	2.1.1.-	An01g02640 An01g07720 An01g08230 An01g09170 An01g12180 An01g15010 An03g05430 An02g00450 An02g08430 An02g14660 An02g14920 An03g01710 An03g05480 An03g05790 An03g05990 An04g04340 An11g09720 An04g06270 An04g09390 An04g09520 An07g02250 An08g06590 An08g06890 An08g07080 An09g00220 An09g01930 An09g02810 An11g00050 An11g00070 An11g00280 An11g03920 An11g05960 An11g06590 An11g06660 An11g08080 An12g02650 An1…
	R02672	1	4-Hydroxyphenylglyoxylate = 4-Hydroxybenzaldehyde + CO2	C03590 = C00633 + C00011	4.1.1.7	An01g09250
	R02685	0	(3S)-3-Hydroxyacyl-CoA = trans-2,3-Dehydroacyl-CoA + H2O	C00640 = C00658 + C00001	4.2.1.17	An01g06360 An02g02820 An02g05840 An02g07320 An03g03550 An07g00290 An09g02050 An14g00990 An14g06290 An15g01280
	R02687	1	1,2-Diacyl-sn-glycerol + H2O = Acylglycerol + Fatty acid	C00641 + C00001 = C01885 + C00162	3.1.1.3	An02g09690 An02g13440 An03g00560 An03g02820 An03g06560 An03g06630 An06g00350 An07g00440 An07g04200 An08g03930 An08g08290 An08g11860 An13g01880 An09g01050 An09g02180 An09g02270 An09g03760 An09g05120 An11g00130 An11g00440 An12g00630 An12g00700 An12g02340 An12g06560 An12g07930 An12g08260 An13g00290 An13g00480 An13g02820 An14g00860 An15g00390 An15g02210 An15g03950 An16g01880 An16g02540 An16g05690 An1…
	R02688	1	1,2-Diacyl-sn-glycerol + H2O = 2-Acylglycerol + Fatty acid	C00641 + C00001 = C02112 + C00162	3.1.1.3	An02g09690 An02g13440 An03g00560 An03g02820 An03g06560 An03g06630 An06g00350 An07g00440 An07g04200 An08g03930 An08g08290 An08g11860 An13g01880 An09g01050 An09g02180 An09g02270 An09g03760 An09g05120 An11g00130 An11g00440 An12g00630 An12g00700 An12g02340 An12g06560 An12g07930 An12g08260 An13g00290 An13g00480 An13g02820 An14g00860 An15g00390 An15g02210 An15g03950 An16g01880 An16g02540 An16g05690 An1…
	R02694	1	2,3-Dehydroacyl-CoA + 1,2-Diacyl-sn-glycerol = CoA + Triacylglycerol	C00605 + C00641 = C00010 + C00422	2.3.1.20	An04g08370 An12g03600 An13g00040 An15g03770
	R02695	1	4-Hydroxyphenylacetaldehyde + NAD+ + H2O = 4-Hydroxyphenylacetate + NADH + H+	C03765 + C00003 + C00001 = C00642 + C00004 + C00080	1.2.1.5	An01g09260 An04g03400 An07g01400 An08g08510
	R02697	0	4-Hydroxyphenylacetaldehyde + NADP+ + H2O = 4-Hydroxyphenylacetate + NADPH + H+	C03765 + C00006 + C00001 = C00642 + C00005 + C00080	1.2.1.5	An01g09260 An04g03400 An07g01400 An08g08510
	R02698	1	4-Hydroxyphenylacetate + Oxygen + NADH = 3,4-Dihydroxyphenylacetate + NAD+ + H2O	C00642 + C00007 + C00004 = C01161 + C00003 + C00001	1.14.13.3	An13g01810
	R02699	1	ATP + 4-Hydroxyphenylacetate + CoA = AMP + Pyrophosphate + 4-Hydroxyphenylacetyl-CoA	C00002 + C00642 + C00010 = C00020 + C00013 + C05338	6.2.1.30	An02g13080
	R02702	1	5-Hydroxy-L-tryptophan + Oxygen = 5-Hydroxy-N-formylkynurenine	C00643 + C00007 = C05648	1.13.11.42	An04g07210 An09g04250 An12g00660
	R02707	1	UDP-N-acetyl-D-mannosamine + H2O = N-Acetyl-D-mannosamine + UDP	C01170 + C00001 = C00645 + C00015	3.1.4.-	An01g07280 An01g14320 An02g11290 An11g00840
	R02718	1	ATP + D-Alanine + Poly(ribitol phosphate) = AMP + Pyrophosphate + O-D-Alanyl-poly(ribitol phosphate)	C00002 + C00133 + C00653 = C00020 + C00013 + C04260	6.1.1.13	An03g03520 An06g01300
	R02719	1	Xanthosine 5'-phosphate + H2O = Xanthosine + Orthophosphate	C00655 + C00001 = C01762 + C00009	3.1.3.5	An08g08080
	R02722	1	L-Serine + Indoleglycerol phosphate = L-Tryptophan + Glyceraldehyde 3-phosphate + H2O	C00065 + C03506 = C00078 + C00661 + C00001	4.2.1.20	An02g02170 An16g02500 An12g03230 An18g04630
	R02723	1	Cholesterol + NADPH + Oxygen = 22beta-Hydroxycholesterol + NADP+ + H2O	C00187 + C00005 + C00007 = C05502 + C00006 + C00001	1.14.15.6	An09g00560 An09g03210
	R02724	1	Reduced adrenal ferredoxin + Cholesterol + Oxygen = 4-Methylpentanal + Pregnenolone + Oxidized adrenal ferredoxin + H2O	C00662 + C00187 + C00007 = C02373 + C01953 + C00667 + C00001	1.14.15.6	An09g00560 An09g03210
	R02725	1	Reduced adrenal ferredoxin + Androst-4-ene-3,17-dione + Oxygen = 11beta-Hydroxyandrost-4-ene-3,17-dione + Oxidized adrenal ferredoxin + H2O	C00662 + C00280 + C00007 = C05284 + C00667 + C00001	1.14.15.4	An01g03250
	R02726	1	Reduced adrenal ferredoxin + Steroid + Oxygen = 11beta-Hydroxysteroid + Oxidized adrenal ferredoxin + H2O	C00662 + C00377 + C00007 = C01058 + C00667 + C00001	1.14.15.4	An01g03250
	R02731	1	D-Fructose 2,6-bisphosphate + H2O = beta-D-Fructose 6-phosphate + Orthophosphate	C00665 + C00001 = C00085 + C00009	3.1.3.46	An07g02100 An07g02110 An15g00200
	R02732	1	ATP + beta-D-Fructose 6-phosphate = ADP + D-Fructose 2,6-bisphosphate	C00002 + C00085 = C00008 + C00665	2.7.1.105	An15g00200 An15g00210
	R02734	1	N-Succinyl-LL-2,6-diaminoheptanedioate + H2O = Succinate + LL-2,6-Diaminoheptanedioate	C04421 + C00001 = C00042 + C00666	3.5.1.18	An18g06210
	R02736	0	beta-D-Glucose 6-phosphate + NADP+ = D-Glucono-1,5-lactone 6-phosphate + NADPH + H+	C00092 + C00006 = C01236 + C00005 + C00080	1.1.1.49	An01g10290 An02g12140 An04g08990
	R02737	1	UDPglucose + alpha-D-Glucose 6-phosphate = UDP + alpha,alpha'-Trehalose 6-phosphate	C00029 + C00092 = C00015 + C00689	2.4.1.15	An07g08710 An07g08720 An08g10510 An11g10990 An13g00400 An14g02180
	R02744	1	sn-glycero-3-Phosphocholine + Carboxylate = 2-Acyl-sn-glycero-3-phosphocholine + H2O	C00670 + C00060 = C04233 + C00001	3.1.1.5	An02g13220 An09g01240 An04g03590 An05g01010 An07g01400 An09g04950 An12g07760 An16g03700 An18g01090
	R02746	1	1-Acyl-sn-glycero-3-phosphocholine + H2O = sn-glycero-3-Phosphocholine + Fatty acid	C04230 + C00001 = C00670 + C00162	3.1.1.5	An02g13220 An09g01240 An04g03590 An05g01010 An07g01400 An09g04950 An12g07760 An16g03700 An18g01090
	R02747	1	2-Acyl-sn-glycero-3-phosphocholine + H2O = sn-glycero-3-Phosphocholine + Fatty acid	C04233 + C00001 = C00670 + C00162	3.1.1.5	An02g13220 An09g01240 An04g03590 An05g01010 An07g01400 An09g04950 An12g07760 An16g03700 An18g01090
	R02748	1	Deoxyinosine + Orthophosphate = Hypoxanthine + 2-Deoxy-D-ribose 1-phosphate	C05512 + C00009 = C00262 + C00672	2.4.2.1	An11g06110
	R02750	1	Deoxyribose + ATP = 2-Deoxy-D-ribose 5-phosphate + ADP	C01801 + C00002 = C00673 + C00008	2.7.1.15	An15g07500
	R02754	0	5-Dehydro-4-deoxy-D-glucarate = Pyruvate + 2-Hydroxy-3-oxopropanoate	C00679 = C00022 + C01146	4.1.2.20	An03g02490
	R02756	1	Acylglycerone phosphate + NADPH + H+ = 1-Acyl-sn-glycerol 3-phosphate + NADP+	C03372 + C00005 + C00080 = C00681 + C00006	1.1.1.101	An05g01210 An14g00260 An14g00300 An16g06470 An18g00230
	R02760	1	2,3-Dehydroacyl-CoA + 1-Acyl-sn-glycerol 3-phosphate = CoA + Phosphatidate	C00605 + C00681 = C00010 + C00416	2.3.1.51	An12g03960 An13g00040
	R02767	0	(3R)-3-Hydroxyacyl-[acyl-carrier protein] + NADP+ = 3-Oxoacyl-[acyl-carrier protein] + NADPH	C01271 + C00006 = C00685 + C00005	1.1.1.100	An01g00060 An01g08150 An01g12400 An01g12520 An01g14000 An02g11820 An03g02840 An11g03220 An05g01380 An05g02050 An06g01980 An06g02000 An06g02610 An06g02710 An07g01830 An07g03950 An07g04320 An08g01930 An08g07520 An08g08400 An08g08480 An08g09360 An09g01930 An09g02010 An10g00630 An11g00750 An11g00760 An12g02320 An12g02700 An12g05100 An13g01130 An14g01270 An14g06740 An15g05450 An16g01650 An16g04520 An1…
	R02768	1	Acyl-[acyl-carrier protein] + Malonyl-[acyl-carrier protein] = 3-Oxoacyl-[acyl-carrier protein] + CO2 + Acyl-carrier protein	C00173 + C01209 = C00685 + C00011 + C00229	2.3.1.41	An02g14220 An03g05140 An11g04280 An12g02730 An15g07920 An09g01930 An14g01760
	R02771	1	dTDPglucose = dTDP-4-dehydro-6-deoxy-alpha-D-glucose + H2O	C00842 = C00687 + C00001	4.2.1.46	An15g04620 An16g00180
	R02777	1	dTDP-6-deoxy-L-mannose + NADP+ = dTDP-4-dehydro-6-deoxy-L-mannose + NADPH	C03319 + C00006 = C00688 + C00005	1.1.1.133	An02g10660
	R02778	1	alpha,alpha'-Trehalose 6-phosphate + H2O = alpha,alpha-Trehalose + Orthophosphate	C00689 + C00001 = C01083 + C00009	3.1.3.12	An11g10990
	R02792	0	3alpha,7alpha,12alpha-Trihydroxy-5beta-cholanate + NAD+ = 3alpha,12alpha-Dihydroxy-7-oxo-5beta-cholanate + NADH	C00695 + C00003 = C04643 + C00004	1.1.1.159	An12g04220
	R02819	0	Alditol + NAD+ = Aldose + NADH	C00717 + C00003 = C01370 + C00004	1.1.1.21	An01g14880 An07g10290 An16g01720
	R02820	0	Alditol + NADP+ = Aldose + NADPH	C00717 + C00006 = C01370 + C00005	1.1.1.21	An01g14880 An07g10290 An16g01720
	R02822	1	Epoxide + H2O = Glycol	C00722 + C00001 = C01380	3.3.2.3	An01g14420 An03g05960 An04g09000 An07g04610 An08g05720 An12g08930 An16g01090 An16g02170 An18g04430
	R02832	1	Tropinone + NADPH = Tropine + NADP+	C00783 + C00005 = C00729 + C00006	1.1.1.236	An03g00380
	R02833	1	Chitosan + H2O = D-Glucosaminide + Chitosan	C00734 + C00001 = C06023 + C00734	3.2.1.132	An03g05260 An04g04530
	R02838	1	21-Deoxycortisol + Reduced acceptor + Oxygen = Cortisol + Acceptor + H2O	C05497 + C00030 + C00007 = C00735 + C00028 + C00001	1.14.99.10	An06g02660
	R02840	1	11beta,17alpha,21-Trihydroxypregnenolone + NAD+ = Cortisol + H+ + NADH	C05489 + C00003 = C00735 + C00080 + C00004	1.1.1.145	An15g03090 An18g05470
	R02843	1	11-Deoxycortisol + Reduced ferredoxin + Oxygen = Cortisol + Oxidized ferredoxin + H2O	C05488 + C00138 + C00007 = C00735 + C00139 + C00001	1.14.15.4	An01g03250
	R02853	1	D-O-Phosphoserine + H2O = D-Serine + Orthophosphate	C02532 + C00001 = C00740 + C00009	3.1.3.3	An11g09770
	R02869	1	S-Adenosylmethioninamine + Spermidine = 5'-Methylthioadenosine + Spermine	C01137 + C00315 = C00170 + C00750	2.5.1.16	An07g05160 An08g06560	An08g06560
	R02872	1	Presqualene diphosphate + NADPH + H+ = Pyrophosphate + Squalene + NADP+	C03428 + C00005 + C00080 = C00013 + C00751 + C00006	2.5.1.21	An02g11000 An12g01890
	R02873	1	Squalene + Reduced acceptor + Oxygen = (S)-2,3-Epoxysqualene + Acceptor + H2O	C00751 + C00030 + C00007 = C01054 + C00028 + C00001	1.14.99.7	An03g03770
	R02874	1	Squalene + Oxygen + NADPH + H+ = (S)-2,3-Epoxysqualene + NADP+ + H2O	C00751 + C00007 + C00005 + C00080 = C01054 + C00006 + C00001	1.14.99.7	An03g03770
	R02877	1	4-Hydroxy-3-methoxy-benzenemethanol + Oxygen = 4-Hydroxy-3-methoxy-benzaldehyde + H2O2	C06317 + C00007 = C00755 + C00027	1.1.3.38	An09g01380
	R02879	1	Octane + Reduced rubredoxin + Oxygen = 1-Octanol + Oxidized rubredoxin + H2O	C01387 + C00340 + C00007 = C00756 + C00435 + C00001	1.14.15.3	An03g06720 An04g09540
	R02894	1	D-Proline + Oxygen = 1-Pyrroline-2-carboxylate + H2O2	C00763 + C00007 = C03564 + C00027	1.4.3.3	An01g02430 An06g02340 An14g03310 An14g05380
	R02902	1	Retinoate + UDPglucuronate = all-trans-Retinoyl-beta-glucuronide + UDP	C00777 + C00167 = C11061 + C00015	2.4.1.17	An06g01140 An11g09030 An16g05970
	R02906	0	Scytalone + NADP+ = 1,3,6,8-Naphthalenetetrol + NADPH	C00779 + C00006 = C04033 + C00005	1.1.1.252	An16g01650
	R02907	0	Scytalone = 1,3,8-Naphthalenertriol + H2O	C00779 = C01173 + C00001	4.2.1.94	An08g09920
	R02908	1	3-(2-Aminoethyl)-1H-indol-5-ol + H2O + Oxygen = 5-Hydroxyindoleacetaldehyde + NH3 + H2O2	C00780 + C00001 + C00007 = C05634 + C00014 + C00027	1.4.3.4	An01g01840 An02g08270 An02g08370 An08g10800 An12g03290 An12g05210 An12g06010 An12g10150 An13g03560
	R02909	1	3-(2-Aminoethyl)-1H-indol-5-ol + Oxygen = Formyl-5-hydroxykynurenamine	C00780 + C00007 = C05647	1.13.11.42	An04g07210 An09g04250 An12g00660
	R02911	1	Acetyl-CoA + 3-(2-Aminoethyl)-1H-indol-5-ol = CoA + N-Acetylserotonin	C00024 + C00780 = C00010 + C00978	2.3.1.87	An02g03510
	R02912	1	3-(2-Aminoethyl)-1H-indol-5-ol + Activated methyl group = 5-Methoxytryptamine	C00780 + C10905 = C05659	2.1.1.-	An01g02640 An01g07720 An01g08230 An01g09170 An01g12180 An01g15010 An03g05430 An02g00450 An02g08430 An02g14660 An02g14920 An03g01710 An03g05480 An03g05790 An03g05990 An04g04340 An11g09720 An04g06270 An04g09390 An04g09520 An07g02250 An08g06590 An08g06890 An08g07080 An09g00220 An09g01930 An09g02810 An11g00050 An11g00070 An11g00280 An11g03920 An11g05960 An11g06590 An11g06660 An11g08080 An12g02650 An1…
	R02913	0	Pseudotropine + NADP+ = Tropinone + NADPH	C02066 + C00006 = C00783 + C00005	1.1.1.236	An03g00380
	R02916	0	Vestitone + NADP+ = 2'-Hydroxyformononetin + NADPH	C00786 + C00006 = C02920 + C00005	1.3.1.45	An02g00910 An02g11140 An09g05140 An12g10640 An10g01010 An11g00240 An16g00440 An16g00990 An18g02800
	R02918	1	ATP + L-Tyrosine + tRNA(Tyr) = AMP + Pyrophosphate + L-Tyrosyl-tRNA(Tyr)	C00002 + C00082 + C00787 = C00020 + C00013 + C02839	6.1.1.1	An02g02010 An04g03060
	R02919	1	L-Adrenaline + H2O + Oxygen = 3,4-Dihydroxymandelaldehyde + Methylamine + H2O2	C00788 + C00001 + C00007 = C05577 + C00218 + C00027	1.4.3.4	An01g01840 An02g08270 An02g08370 An08g10800 An12g03290 An12g05210 An12g06010 An12g10150 An13g03560
	R02920	1	S-Adenosyl-L-methionine + L-Adrenaline = S-Adenosyl-L-homocysteine + L-Metanephrine	C00019 + C00788 = C00021 + C05588	2.1.1.6	An04g04700 An15g02990 An11g08150 An17g00200 An15g05200 An18g00820
	R02923	1	D-Arginine + H2O + Oxygen = 5-Guanidino-2-oxopentanoate + NH3 + H2O2	C00792 + C00001 + C00007 = C03771 + C00014 + C00027	1.4.3.3	An01g02430 An06g02340 An14g03310 An14g05380
	R02933	0	L-Gulono-1,4-lactone + H2O = L-Gulonate	C01040 + C00001 = C00800	3.1.1.17 3.1.1.25	An04g03420 An05g02030 An08g00490 An12g01570 An16g06620
	R02941	0	Salicylaldehyde + NAD+ + H2O = Salicylate + NADH	C06202 + C00003 + C00001 = C00805 + C00004	1.2.1.-	An01g07030 An01g15170 An03g05150 An13g02770 An08g10820 An09g03920 An12g09680 An14g01440 An15g01740 An15g04100 An15g05890 An17g00970 An18g04080 An18g04130
	R02946	1	(R)-Acetoin + NADH = (R,R)-Butane-2,3-diol + NAD+	C00810 + C00004 = C03044 + C00003	1.1.1.4	An08g07960 An11g09520 An15g06250
	R02947	1	2-Acetolactate = (R)-Acetoin + CO2	C00900 = C00810 + C00011	4.1.1.5	An03g00490
	R02948	1	(S)-2-Acetolactate = (R)-Acetoin + CO2	C06010 = C00810 + C00011	4.1.1.5	An03g00490
	R02952	1	4-Coumarate = 4-Hydroxystyrene + CO2	C00811 = C05627 + C00011	4.1.1.-	An01g00710 An01g05820 An02g12790 An03g01690 An03g06320 An03g06570 An03g06580 An03g06590 An05g02590 An08g01020 An15g00500 An16g02880 An08g09280 An09g00010 An09g00030 An10g00120 An11g04720 An12g09330 An18g01060 An18g06670
	R02961	1	S-Adenosyl-L-methionine + DNA adenine = S-Adenosyl-L-homocysteine + DNA 6-methylaminopurine	C00019 + C00821 = C00021 + C03391	2.1.1.72	An11g04860
	R02964	0	Menaquinone + 2 H+ = Menaquinol	C00828 + 2 C00080 = C05819	1.6.5.-	An01g05340 An01g09750
	R02971	1	ATP + Pantetheine = ADP + Pantetheine 4'-phosphate	C00002 + C00831 = C00008 + C01134	2.7.1.33	An02g00960 An02g13550 An04g01100 An08g09390
	R02973	1	Pantetheine + H2O = Pantothenate + Cysteamine	C00831 + C00001 = C00864 + C01678	3.5.1.-	An01g06310 An01g07390 An01g07400 An01g07640 An01g11610 An01g14950 An02g14390 An03g04140 An04g07110 An12g04480 An07g07850 An07g08380 An09g06520 An11g05760 An11g06980 An11g08890 An12g10500 An14g00560 An14g06640 An15g01800 An15g02110 An15g05120 An18g04560
	R02975	0	7,8-Dihydrobiopterin + NADP+ = Sepiapterin + NADPH	C02953 + C00006 = C00835 + C00005	1.1.1.153	An01g01080
	R02976	1	ATP + Sphinganine = ADP + Sphinganine 1-phosphate	C00002 + C00836 = C00008 + C01120	2.7.1.91	An08g03280
	R02979	0	Sphinganine + FAD = FADH2 + Sphingosine	C00836 + C00016 = C01352 + C00319	1.3.99.-	An01g12960
	R02984	0	dTDPglucose = dTDPgalactose	C00842 = C02097	5.1.3.2	An01g11440 An01g12220 An02g08750 An02g11320 An03g01190 An03g02160 An12g04260 An12g10410 An14g03820
	R02988	0	3-Oxoadipate + NAD+ = 2-Maleylacetate + NADH	C00846 + C00003 = C02222 + C00004	1.3.1.32	An01g06850 An03g05490 An07g09360 An09g03140
	R02989	0	3-Oxoadipate + NADP+ = 2-Maleylacetate + NADPH	C00846 + C00006 = C02222 + C00005	1.3.1.32	An01g06850 An03g05490 An07g09360 An09g03140
	R02991	0	2-Oxo-2,3-dihydrofuran-5-acetate + H2O = 3-Oxoadipate	C03586 + C00001 = C00846	3.1.1.24	An02g10470 An07g07290 An13g01940 An16g05960
	R02996	0	Aryl sulfate + Aryl alcohol = Aryl alcohol + Aryl sulfate	C00850 + C01891 = C01891 + C00850	2.8.2.22	An13g03160
	R03002	1	S-Adenosyl-L-methionine + DNA cytosine = S-Adenosyl-L-homocysteine + DNA 5-methylcytosine	C00019 + C00856 = C00021 + C02967	2.1.1.37	An15g01770
	R03004	1	Deamino-NAD+ + H2O = AMP + Nicotinate D-ribonucleotide	C00857 + C00001 = C00020 + C01185	3.6.1.22 3.6.1.9	An09g05670 An15g03530
	R03005	1	ATP + Nicotinate D-ribonucleotide = Pyrophosphate + Deamino-NAD+	C00002 + C01185 = C00013 + C00857	2.7.7.1	An11g06610
	R03009	1	Gibberellin A20 + 2-Oxoglutarate + Oxygen = Gibberellin A1 + Succinate + CO2	C02035 + C00026 + C00007 = C00859 + C00042 + C00011	1.14.11.15	An10g00860
	R03012	1	L-Histidinol + NAD+ = L-Histidinal + NADH + H+	C00860 + C00003 = C01929 + C00004 + C00080	1.1.1.23	An01g12570 An14g07210
	R03013	1	L-Histidinol phosphate + H2O = L-Histidinol + Orthophosphate	C01100 + C00001 = C00860 + C00009	3.1.3.15	An14g00840
	R03018	1	ATP + Pantothenate = ADP + D-4'-Phosphopantothenate	C00002 + C00864 = C00008 + C03492	2.7.1.33	An02g00960 An02g13550 An04g01100 An08g09390
	R03020	0	tRNA uridine = tRNA pseudouridine	C00868 = C02764	5.4.99.12	An02g09220 An12g03720
	R03026	0	(S)-3-Hydroxybutanoyl-CoA = Crotonoyl-CoA + H2O	C01144 = C00877 + C00001	4.2.1.17	An01g06360 An02g02820 An02g05840 An02g07320 An03g03550 An07g00290 An09g02050 An14g00990 An14g06290 An15g01280
	R03033	0	D-Galactonate = 2-Dehydro-3-deoxy-D-galactonate + H2O	C00880 = C01216 + C00001	4.2.1.6	An03g05980 An18g04330 An04g02760
	R03034	0	D-Galactono-1,4-lactone + H2O = D-Galactonate	C03383 + C00001 = C00880	3.1.1.25	An05g02030 An16g06620
	R03036	1	Dephospho-CoA + H2O = Pantetheine 4'-phosphate + AMP	C00882 + C00001 = C01134 + C00020	3.6.1.9	An15g03530
	R03037	1	Isochorismate + H2O = 2,3-Dihydro-2,3-dihydroxybenzoate + Pyruvate	C00885 + C00001 = C04171 + C00022	3.3.2.1	An03g01860 An04g04390 An11g10800 An12g03010 An12g04050
	R03038	1	ATP + L-Alanine + tRNA(Ala) = AMP + Pyrophosphate + L-Alanyl-tRNA	C00002 + C00041 + C01635 = C00020 + C00013 + C00886	6.1.1.7	An12g01270 An16g09320
	R03042	1	Polyphosphate + H2O = Polyphosphate + Orthophosphate	C00890 + C00001 = C00890 + C00009	3.6.1.11	An09g05770 An11g01700
	R03045	0	3-Hydroxypropionyl-CoA = Propenoyl-CoA + H2O	C05668 = C00894 + C00001	4.2.1.17	An01g06360 An02g02820 An02g05840 An02g07320 An03g03550 An07g00290 An09g02050 An14g00990 An14g06290 An15g01280
	R03048	0	11-cis-Retinol + NAD+ = 11-cis-Retinal + NADH	C00899 + C00003 = C02110 + C00004	1.1.1.105	An15g01360
	R03050	1	2-Acetolactate + Thiamin diphosphate = 2-(alpha-Hydroxyethyl)thiamine diphosphate + Pyruvate	C00900 + C00068 = C05125 + C00022	2.2.1.6	An04g01610 An16g04170
	R03054	0	Cinnamaldehyde + NADPH = Cinnamyl alcohol + NADP+	C00903 + C00005 = C02394 + C00006	1.1.1.195	An01g01640 An04g10290 An08g03830 An09g01810 An12g04310 An16g04710 An18g01430
	R03055	0	5,6-Dihydrothymine + H2O = 3-Ureidoisobutyrate	C00906 + C00001 = C05100	3.5.2.2	An08g05950 An13g03910
	R03057	1	Leukotriene A4 + H2O = Leukotriene B4	C00909 + C00001 = C02165	3.3.2.6	An05g00070
	R03062	1	Cephalosporin C + H2O = Deacetylcephalosporin C + Acetate	C00916 + C00001 = C03112 + C00033	3.1.1.41	An02g14290 An08g08290 An08g11860 An13g01880 An12g03860 An16g00140
	R03064	0	Cephalosporin C + CoA = Deacetylcephalosporin C + Acetyl-CoA	C00916 + C00010 = C03112 + C00024	2.3.1.-	An01g01130 An01g01160 An01g02030 An03g06380 An01g04410 An01g06930 An01g06950 An01g08160 An01g10570 An01g11140 An01g12040 An01g13130 An02g03510 An02g05000 An02g08570 An02g09430 An11g05570 An03g01820 An09g01860 An03g05140 An11g04280 An12g02730 An15g07920 An04g04340 An11g09720 An04g05840 An04g05930 An04g09530 An04g09830 An05g00200 An05g02370 An07g01030 An07g09770 An12g05630 An08g00020 An08g00030 An0…
	R03066	1	2-Amino-4-hydroxy-6-hydroxymethyl-7,8-dihydropteridine + 4-Aminobenzoate = Dihydropteroate + H2O	C01300 + C00568 = C00921 + C00001	2.5.1.15	An16g03880 An16g05350
	R03067	1	2-Amino-7,8-dihydro-4-hydroxy-6-(diphosphooxymethyl)pteridine + 4-Aminobenzoate = Pyrophosphate + Dihydropteroate	C04807 + C00568 = C00013 + C00921	2.5.1.15	An16g03880 An16g05350
	R03087	1	19-Oxotestosterone = Estradiol-17beta + Formate	C05295 = C00951 + C00058	1.14.99.-	An01g14970 An04g02710 An14g06980
	R03088	1	Estradiol-17beta + H+ + Oxygen + NADH = 2-Hydroxyestradiol-17beta + NAD+ + H2O	C00951 + C00080 + C00007 + C00004 = C05301 + C00003 + C00001	1.14.13.-	An01g08500 An01g09760 An01g11280 An03g02320 An03g03330 An03g05310 An03g06390 An04g02970 An04g04680 An04g09550 An05g02570 An07g01870 An07g05610 An08g06720 An08g09760 An09g00590 An09g01070 An09g01440 An11g01750 An11g08030 An11g10200 An12g04370 An12g06490 An12g07380 An12g07390 An12g10250 An14g01258 An14g01260 An14g01660 An14g03430 An16g04210 An16g06500 An18g01350	An12g07390
	R03089	1	Estradiol-17beta + H+ + Oxygen + NADPH = Estriol + NADP+ + H2O	C00951 + C00080 + C00007 + C00005 = C05141 + C00006 + C00001	1.14.13.-	An01g08500 An01g09760 An01g11280 An03g02320 An03g03330 An03g05310 An03g06390 An04g02970 An04g04680 An04g09550 An05g02570 An07g01870 An07g05610 An08g06720 An08g09760 An09g00590 An09g01070 An09g01440 An11g01750 An11g08030 An11g10200 An12g04370 An12g06490 An12g07380 An12g07390 An12g10250 An14g01258 An14g01260 An14g01660 An14g03430 An16g04210 An16g06500 An18g01350	An12g07390
	R03090	1	Estradiol-17beta + H+ + Oxygen + NADPH = 2-Hydroxyestradiol-17beta + NADP+ + H2O	C00951 + C00080 + C00007 + C00005 = C05301 + C00006 + C00001	1.14.13.-	An01g08500 An01g09760 An01g11280 An03g02320 An03g03330 An03g05310 An03g06390 An04g02970 An04g04680 An04g09550 An05g02570 An07g01870 An07g05610 An08g06720 An08g09760 An09g00590 An09g01070 An09g01440 An11g01750 An11g08030 An11g10200 An12g04370 An12g06490 An12g07380 An12g07390 An12g10250 An14g01258 An14g01260 An14g01660 An14g03430 An16g04210 An16g06500 An18g01350	An12g07390
	R03091	1	Estradiol-17beta + UDPglucuronate = Estradiol-17beta 3-glucuronide + UDP	C00951 + C00167 = C05503 + C00015	2.4.1.17	An06g01140 An11g09030 An16g05970
	R03093	1	3-Indoleacetonitrile + 2 H2O = Indole-3-acetate + NH3	C02938 + 2 C00001 = C00954 + C00014	3.5.5.1	An01g07510 An01g12090 An01g14550 An18g01740 An06g01960 An08g08940 An08g10150 An12g01260 An16g00550 An16g06210
	R03095	1	ATP + Indole-3-acetate + L-Lysine = ADP + Orthophosphate + N6-[(Indole-3-yl)acetyl]-L-lysine	C00002 + C00954 + C00047 = C00008 + C00009 + C04211	6.3.2.20	An02g13080
	R03096	1	Indole-3-acetamide + H2O = Indole-3-acetate + NH3	C02693 + C00001 = C00954 + C00014	3.5.1.4	An01g12500 An01g13000 An01g14270 An01g14280 An02g00190 An02g00340 An11g08900 An03g00410 An03g05880 An08g09020 An07g00100 An07g03960 An09g01020 An09g04990 An11g02980 An12g01020 An12g10150 An14g00670 An14g00750 An15g00290 An16g07500
	R03098	1	L-2-Aminoadipate + ATP = L-2-Aminoadipate adenylate + Pyrophosphate	C00956 + C00002 = C05560 + C00013	1.2.1.31	An03g05680 An04g01150 An04g04380 An04g05420 An09g00450 An09g01260 An11g04250 An11g05500 An12g03950 An12g10090 An14g04760 An14g04850 An16g00600
	R03102	1	L-2-Aminoadipate 6-semialdehyde + NAD+ + H2O = L-2-Aminoadipate + NADH + H+	C04076 + C00003 + C00001 = C00956 + C00004 + C00080	1.2.1.31	An03g05680 An04g01150 An04g04380 An04g05420 An09g00450 An09g01260 An11g04250 An11g05500 An12g03950 An12g10090 An14g04760 An14g04850 An16g00600
	R03103	1	L-2-Aminoadipate 6-semialdehyde + NADP+ + H2O = L-2-Aminoadipate + NADPH + H+	C04076 + C00006 + C00001 = C00956 + C00005 + C00080	1.2.1.31	An03g05680 An04g01150 An04g04380 An04g05420 An09g00450 An09g01260 An11g04250 An11g05500 An12g03950 An12g10090 An14g04760 An14g04850 An16g00600
	R03104	1	Mercaptopyruvate + NADH = 3-Mercaptolactate + NAD+	C00957 + C00004 = C05823 + C00003	1.1.1.27	An04g08220 An07g04950 An12g10140
	R03111	1	S-Adenosyl-L-methionine + Sterigmatocystin = S-Adenosyl-L-homocysteine + 7-O-Methylsterigmatocystin	C00019 + C00961 = C00021 + C03686	2.1.1.110	An01g15010 An03g05430 An03g05480 An07g05520 An12g02810 An12g05370 An13g03370 An15g06970
	R03112	1	S-Adenosyl-L-methionine + 6-Demethylsterigmatocystin = S-Adenosyl-L-homocysteine + Sterigmatocystin	C00019 + C03683 = C00021 + C00961	2.1.1.109	An01g15020 An02g00810 An07g05520 An18g00550
	R03118	1	UDPglucose + 1,3-beta-D-Glucan = UDP + 1,3-beta-D-Glucan	C00029 + C00965 = C00015 + C00965	2.4.1.34	An06g01550 An17g02120
	R03120	0	Aromatic amino acid + 2-Oxoglutarate = Aromatic oxo acid + L-Glutamate	C01021 + C00026 = C00972 + C00025	2.6.1.57	An03g01120 An07g05040 An09g05080
	R03123	1	Dihydrokaempferol + NADPH = cis-3,4-Leucopelargonidin + NADP+	C00974 + C00005 = C03648 + C00006	1.1.1.219	An01g06880 An04g06350 An08g03830 An12g01380 An12g10610 An14g06930
	R03130	1	S-Adenosyl-L-methionine + N-Acetylserotonin = S-Adenosyl-L-homocysteine + Melatonin	C00019 + C00978 = C00021 + C01598	2.1.1.4	An14g05840
	R03132	1	O-Acetyl-L-serine + Thiosulfate = S-Sulfo-L-cysteine + Acetate	C00979 + C00320 = C05824 + C00033	2.5.1.48 2.5.1.47	An01g10010 An02g10750 An04g04720 An05g00160 An11g11160 An12g01100 An12g01110 An14g00960 An15g05170 An16g07520	An05g00160
	R03139	1	1,3-Diaminopropane + Oxygen + H2O = beta-Aminopropion aldehyde + NH3 + H2O2	C00986 + C00007 + C00001 = C05665 + C00014 + C00027	1.4.3.6	An02g10920 An03g00730 An07g06400 An09g01550 An13g00710 An17g00010
	R03140	1	D-Ribulose 1,5-bisphosphate + Oxygen = 3-Phospho-D-glycerate + 2-Phosphoglycolate	C01182 + C00007 = C00197 + C00988	4.1.1.39	An01g10730 An07g04550
	R03150	1	ATP + Myosin light chain = ADP + Myosin light chain phosphate	C00002 + C01003 = C00008 + C03875	2.7.1.117	An01g09380 An04g09080 An02g12170
	R03157	1	3-Hydroxypropanoate + CoA + ATP = 3-Hydroxypropionyl-CoA + Orthophosphate + ADP	C01013 + C00010 + C00002 = C05668 + C00009 + C00008	6.2.1.-	An01g06840 An02g03330 An07g00040 An07g05210 An07g09190 An08g07380 An12g01170 An12g02750 An14g00310 An15g01950 An16g04830 An17g01670 An18g03800
	R03162	1	alpha-D-Fucoside + H2O = Alcohol + 6-Deoxy-L-galactose	C02472 + C00001 = C00069 + C01019	3.2.1.51	An13g02110
	R03165	1	Hydroxymethylbilane = Uroporphyrinogen III + H2O	C01024 = C01051 + C00001	4.2.1.75	An08g10680
	R03168	1	Acetyl-CoA + N6-Hydroxy-L-lysine = CoA + N6-Acetyl-N6-hydroxy-L-lysine	C00024 + C01028 = C00010 + C03955	2.3.1.102	An01g03300 An03g03540
	R03172	1	2-Methylbutanoyl-CoA + FAD = 2-Methylbut-2-enoyl-CoA + FADH2	C01033 + C00016 = C03345 + C01352	1.3.99.3	An01g05030 An04g03290 An07g00260 An11g00400 An13g03940 An14g03240 An17g01150
	R03174	1	S-(2-Methylbutanoyl)-dihydrolipoamide + CoA = 2-Methylbutanoyl-CoA + Dihydrolipoamide	C05118 + C00010 = C01033 + C00579	2.3.1.-	An01g01130 An01g01160 An01g02030 An03g06380 An01g04410 An01g06930 An01g06950 An01g08160 An01g10570 An01g11140 An01g12040 An01g13130 An02g03510 An02g05000 An02g08570 An02g09430 An11g05570 An03g01820 An09g01860 An03g05140 An11g04280 An12g02730 An15g07920 An04g04340 An11g09720 An04g05840 An04g05930 An04g09530 An04g09830 An05g00200 An05g02370 An07g01030 An07g09770 An12g05630 An08g00020 An08g00030 An0…
	R03176	0	3beta-Hydroxy-delta5-steroid + NAD+ = 3-Oxo-delta5-steroid + NADH	C03836 + C00003 = C01034 + C00004	1.1.1.145	An15g03090 An18g05470
	R03180	1	4-Guanidinobutanamide + H2O = 4-Guanidinobutanoate + NH3	C03078 + C00001 = C01035 + C00014	3.5.1.4	An01g12500 An01g13000 An01g14270 An01g14280 An02g00190 An02g00340 An11g08900 An03g00410 An03g05880 An08g09020 An07g00100 An07g03960 An09g01020 An09g04990 An11g02980 An12g01020 An12g10150 An14g00670 An14g00750 An15g00290 An16g07500
	R03181	0	4-Maleylacetoacetate = 4-Fumarylacetoacetate	C01036 = C01061	5.2.1.2	An07g06280 An11g02160
	R03187	1	ATP + N-Methylhydantoin + 2 H2O = ADP + Orthophosphate + N-Carbamoylsarcosine	C00002 + C02565 + 2 C00001 = C00008 + C00009 + C01043	3.5.2.14	An01g01110 An01g07120
	R03194	1	2 S-Adenosyl-L-methionine + Uroporphyrinogen III = 2 S-Adenosyl-L-homocysteine + Precorrin 2	2 C00019 + C01051 = 2 C00021 + C02463	2.1.1.107	An07g02200 An11g09700
	R03197	1	Uroporphyrinogen III = Coproporphyrinogen III + 4 CO2	C01051 = C03263 + 4 C00011	4.1.1.37	An01g04250
	R03199	1	(S)-2,3-Epoxysqualene = Lanosterol	C01054 = C01724	5.4.99.7	An07g06150 An09g01330 An09g06490
	R03210	1	6-Carboxyhexanoyl-CoA + L-Alanine = 8-Amino-7-oxononanoate + CoA + CO2	C01063 + C00041 = C01092 + C00010 + C00011	2.3.1.47	An04g01140 An11g05560 An12g00920 An15g01980
	R03217	1	O-Acetyl-L-homoserine + L-Cysteine = L-Cystathionine + Acetate	C01077 + C00097 = C02291 + C00033	2.5.1.49	An09g06710
	R03219	1	Procollagen L-proline + 2-Oxoglutarate + Oxygen = Procollagen trans-4-hydroxy-L-proline + Succinate + CO2	C01078 + C00026 + C00007 = C04398 + C00042 + C00011	1.14.11.2	An02g07870
	R03220	1	Coproporphyrinogen III + Oxygen = Protoporphyrinogen IX + 2 CO2 + 2 H2O	C03263 + C00007 = C01079 + 2 C00011 + 2 C00001	1.3.3.3	An07g10040
	R03222	1	2 Protoporphyrinogen IX + 3 Oxygen = 2 Protoporphyrin + 6 H2O	2 C01079 + 3 C00007 = 2 C02191 + 6 C00001	1.3.3.4	An11g01570 An11g01580
	R03223	1	2-Methyl-4-amino-5-hydroxymethylpyrimidine diphosphate + 4-Methyl-5-(2-phosphoethyl)-thiazole = Pyrophosphate + Thiamin monophosphate	C04752 + C04327 = C00013 + C01081	2.5.1.3	An01g10620 An12g04660
	R03224	0	(3R)-3-Hydroxyacyl-CoA = cis-2,3-Dehydroacyl-CoA + H2O	C01086 = C01122 + C00001	4.2.1.17	An01g06360 An02g02820 An02g05840 An02g07320 An03g03550 An07g00290 An09g02050 An14g00990 An14g06290 An15g01280
	R03231	1	S-Adenosyl-L-methionine + 8-Amino-7-oxononanoate = S-Adenosyl-4-methylthio-2-oxobutanoate + 7,8-Diaminononanoate	C00019 + C01092 = C04425 + C01037	2.6.1.62	An01g10100 An15g01990
	R03236	1	D-Tagatose 6-phosphate + ATP = D-Tagatose 1,6-bisphosphate + ADP	C01097 + C00002 = C03785 + C00008	2.7.1.11	An18g01670
	R03237	1	CTP + D-Tagatose 6-phosphate = CDP + D-Tagatose 1,6-bisphosphate	C00063 + C01097 = C00112 + C03785	2.7.1.11	An18g01670
	R03238	1	UTP + D-Tagatose 6-phosphate = UDP + D-Tagatose 1,6-bisphosphate	C00075 + C01097 = C00015 + C03785	2.7.1.11	An18g01670
	R03239	1	ITP + D-Tagatose 6-phosphate = IDP + D-Tagatose 1,6-bisphosphate	C00081 + C01097 = C00104 + C03785	2.7.1.11	An18g01670
	R03243	0	L-Histidinol phosphate + 2-Oxoglutarate = 3-(Imidazol-4-yl)-2-oxopropyl phosphate + L-Glutamate	C01100 + C00026 = C01267 + C00025	2.6.1.9	An01g11930
	R03244	0	L-Ribulose 5-phosphate = L-Xylulose 5-phosphate	C01101 = C03291	5.-.-.-	An03g03550 An05g02590 An08g09210
	R03245	1	ATP + (R)-5-Phosphomevalonate = ADP + (R)-5-Diphosphomevalonate	C00002 + C01107 = C00008 + C01143	2.7.4.2	An14g04010
	R03259	1	3',5'-Cyclic nucleotide + H2O = Nucleoside 5'-phosphate	C04212 + C00001 = C01117	3.1.4.17	An01g04450 An01g13010
	R03260	1	O-Succinyl-L-homoserine + L-Cysteine = L-Cystathionine + Succinate	C01118 + C00097 = C02291 + C00042	2.5.1.48	An01g10010 An04g04720 An11g11160 An12g01100 An12g01110
	R03269	1	(R)-4'-Phosphopantothenoyl-L-cysteine = Pantetheine 4'-phosphate + CO2	C04352 = C01134 + C00011	4.1.1.36	An04g00160 An11g06850
	R03277	0	2-Hydroxy-3-oxopropanoate + Pyruvate = 2-Dehydro-3-deoxy-D-glucarate	C01146 + C00022 = C03921	4.1.2.20	An03g02490
	R03284	1	3-Hydroxy-N6,N6,N6-trimethyl-L-lysine = 4-Trimethylammoniobutanal + Glycine	C01259 = C01149 + C00037	4.1.2.- 2.1.2.1	An02g06430 An03g02490 An05g00410 An05g00420 An06g01820 An12g01610 An12g05070 An12g10850 An13g01680 An16g00420 An16g02970
	R03291	1	L-1-Pyrroline-3-hydroxy-5-carboxylate + NADH + H+ = trans-4-Hydroxy-L-proline + NAD+	C04281 + C00004 + C00080 = C01157 + C00003	1.5.1.2	An01g01520 An04g02800 An07g05000 An07g05050
	R03293	1	L-1-Pyrroline-3-hydroxy-5-carboxylate + NADPH + H+ = trans-4-Hydroxy-L-proline + NADP+	C04281 + C00005 + C00080 = C01157 + C00006	1.5.1.2	An01g01520 An04g02800 An07g05000 An07g05050
	R03294	1	trans-4-Hydroxy-L-proline + FAD = L-1-Pyrroline-3-hydroxy-5-carboxylate + FADH2	C01157 + C00016 = C04281 + C01352	1.5.1.12	An02g02290 An07g05000 An11g06140 An11g10290
	R03295	1	trans-4-Hydroxy-L-proline + Acceptor = L-1-Pyrroline-3-hydroxy-5-carboxylate + Reduced acceptor	C01157 + C00028 = C04281 + C00030	1.5.99.8	An01g01530 An03g01120 An07g05040 An11g06160
	R03299	1	3-Hydroxyphenylacetate + Oxygen + NADH = 3,4-Dihydroxyphenylacetate + NAD+ + H2O	C05593 + C00007 + C00004 = C01161 + C00003 + C00001	1.14.13.3	An13g01810
	R03300	0	3,4-Dihydroxyphenylacetaldehyde + NAD+ + H2O = 3,4-Dihydroxyphenylacetate + NADH + H+	C04043 + C00003 + C00001 = C01161 + C00004 + C00080	1.2.1.5	An01g09260 An04g03400 An07g01400 An08g08510
	R03302	0	3,4-Dihydroxyphenylacetaldehyde + NADP+ + H2O = 3,4-Dihydroxyphenylacetate + NADPH + H+	C04043 + C00006 + C00001 = C01161 + C00005 + C00080	1.2.1.5	An01g09260 An04g03400 An07g01400 An08g08510
	R03304	1	S-Adenosyl-L-methionine + 3,4-Dihydroxyphenylacetate = S-Adenosyl-L-homocysteine + Homovanillate	C00019 + C01161 = C00021 + C05582	2.1.1.6	An04g04700 An15g02990 An11g08150 An17g00200 An15g05200 An18g00820
	R03307	0	2-Carboxy-2,5-dihydro-5-oxofuran-2-acetate = 3-Carboxy-cis,cis-muconate	C01278 = C01163	5.5.1.2	An14g01340 An01g02970
	R03308	0	3-Carboxy-2,5-dihydro-5-oxofuran-2-acetate = 3-Carboxy-cis,cis-muconate	C04553 = C01163	5.5.1.5	An01g11680
	R03319	0	alpha-D-Hexose 1-phosphate = alpha-D-Hexose 6-phosphate	C01171 = C03735	5.4.2.2	An02g07650
	R03322	0	Vermelone + NADP+ = 1,3,8-Naphthalenertriol + NADPH	C01624 + C00006 = C01173 + C00005	1.1.1.252	An16g01650
	R03326	1	17alpha-Hydroxyprogesterone + Reduced acceptor + Oxygen = 11-Deoxycortisol + Acceptor + H2O	C01176 + C00030 + C00007 = C05488 + C00028 + C00001	1.14.99.10	An06g02660
	R03327	0	17alpha-Hydroxypregnenolone + NAD+ = 17alpha-Hydroxyprogesterone + NADH + H+	C05138 + C00003 = C01176 + C00004 + C00080	1.1.1.145	An15g03090 An18g05470
	R03328	0	17alpha-Hydroxypregnenolone + NADP+ = 17alpha-Hydroxyprogesterone + NADPH + H+	C05138 + C00006 = C01176 + C00005 + C00080	1.1.1.145	An15g03090 An18g05470
	R03329	1	17alpha-Hydroxyprogesterone + NADPH + H+ + Oxygen = 21-Deoxycortisol + NADP+ + H2O	C01176 + C00005 + C00080 + C00007 = C05497 + C00006 + C00001	1.14.15.4	An01g03250
	R03341	1	3-(4-Hydroxyphenyl)pyruvate = 4-Hydroxyphenylacetaldehyde + CO2	C01179 = C03765 + C00011	4.1.1.-	An01g00710 An01g05820 An02g12790 An03g01690 An03g06320 An03g06570 An03g06580 An03g06590 An05g02590 An08g01020 An15g00500 An16g02880 An08g09280 An09g00010 An09g00030 An10g00120 An11g04720 An12g09330 An18g01060 An18g06670
	R03344	1	N,N-Dimethylaniline + Oxygen + NADPH = N,N-Dimethylaniline N-oxide + NADP+ + H2O	C02846 + C00007 + C00005 = C01183 + C00006 + C00001	1.14.13.8	An04g02970 An08g03900 An08g08060 An08g09190 An09g05690 An12g06490 An12g07380 An13g02690 An15g05670
	R03346	1	Nicotinate D-ribonucleotide + H2O = Nicotinate D-ribonucleoside + Orthophosphate	C01185 + C00001 = C05841 + C00009	3.1.3.5	An08g08080
	R03347	1	Nicotinate D-ribonucleoside + ATP = Nicotinate D-ribonucleotide + ADP	C05841 + C00002 = C01185 + C00008	2.7.1.-	An01g06550 An01g07180 An01g09520 An01g09870 An01g10170 An01g11200 An15g00860 An01g12000 An01g12910 An02g01290 An02g01950 An02g02250 An02g05530 An02g06830 An02g08630 An02g10670 An02g10710 An02g11590 An03g04720 An03g04960 An04g00490 An04g00500 An04g01130 An04g03950 An04g07540 An04g08230 An04g08580 An05g00280 An06g00610 An07g03980 An18g05270 An08g05850 An07g04870 An07g04880 An07g05180 An07g05730 An0…
	R03348	1	Pyridine-2,3-dicarboxylate + 5-Phospho-alpha-D-ribose 1-diphosphate = Nicotinate D-ribonucleotide + Pyrophosphate + CO2	C03722 + C00119 = C01185 + C00013 + C00011	2.4.2.19	An11g10910
	R03353	0	5alpha-Cholest-7-en-3beta-ol = 5alpha-Cholest-8-en-3beta-ol	C01189 = C03845	5.3.3.5	An01g03350 An01g13260 An02g05150
	R03354	1	Glucosylceramide + UDP-D-galactose = beta-D-Galactosyl-1,4-beta-D-glucosylceramide + UDP	C01190 + C00052 = C01290 + C00015	2.4.1.-	An01g04760 An01g09810 An02g02980 An02g03070 An02g07770 An02g07960 An02g09050 An02g09940 An02g12630 An03g01090 An03g02990 An03g05010 An03g05740 An04g01260 An04g02700 An04g04110 An04g04630 An18g00730 An04g05330 An04g05940 An04g06730 An04g08820 An04g09890 An05g01750 An11g07490 An05g02320 An06g01140 An07g03320 An07g06430 An08g07020 An08g09990 An09g03070 An12g01880 An12g02450 An12g07020 An14g03910 An1…
	R03357	0	1-Palmitoylglycerol 3-phosphate + NADP+ = Palmitoylglycerone phosphate + NADPH	C04036 + C00006 = C01192 + C00005	1.1.1.101	An05g01210 An14g00260 An14g00300 An16g06470 An18g00230
	R03361	1	ATP + 1-Phosphatidyl-D-myo-inositol = ADP + 1-Phosphatidyl-1D-myo-inositol 4-phosphate	C00002 + C01194 = C00008 + C01277	2.7.1.67	An13g00110
	R03362	1	ATP + 1-Phosphatidyl-D-myo-inositol = ADP + 1-Phosphatidyl-1D-myo-inositol 3-phosphate	C00002 + C01194 = C00008 + C04549	2.7.1.137	An07g04820 An16g04720
	R03364	1	1-Phosphatidyl-D-myo-inositol = D-myo-Inositol 1,2-cyclic phosphate + Diacylglycerol	C01194 = C04299 + C00165	4.6.1.13	An01g07280
	R03367	1	3,4-Dihydroxy-trans-cinnamate = 3,4-Dihydroxystyrene + CO2	C01197 = C06224 + C00011	4.1.1.-	An01g00710 An01g05820 An02g12790 An03g01690 An03g06320 An03g06570 An03g06580 An03g06590 An05g02590 An08g01020 An15g00500 An16g02880 An08g09280 An09g00010 An09g00030 An10g00120 An11g04720 An12g09330 An18g01060 An18g06670
	R03371	1	myo-Inositol hexakisphosphate + H2O = D-myo-Inositol 1,2,4,5,6-pentakisphosphate + Orthophosphate	C01204 + C00001 = C04563 + C00009	3.1.3.8	An04g02600 An04g03460 An15g07000
	R03389	1	5,6,7,8-Tetrahydromethanopterin + L-Serine = 5,10-Methylenetetrahydromethanopterin + Glycine + H2O	C01217 + C00065 = C04377 + C00037 + C00001	2.1.2.-	An01g06770 An02g05640
	R03394	1	D-myo-Inositol 1,4,5-trisphosphate + H2O = 1D-myo-Inositol 1,4-bisphosphate + Orthophosphate	C01245 + C00001 = C01220 + C00009	3.1.3.56	An03g03860 An13g00020 An15g02810
	R03401	0	8-[(1R,2R)-3-Oxo-2-{(Z)-pent-2-enyl}cyclopentyl]octanoate + NADP+ + H+ = (15Z)-12-Oxophyto-10,15-dienoate + NADPH + H+	C04780 + C00006 + C00080 = C01226 + C00005 + C00080	1.3.1.42	An01g11390 An02g01330 An07g00820 An03g00910 An03g01520 An08g09330 An14g05750	An02g01330
	R03406	1	3beta-Hydroxyandrost-5-en-17-one + NADH + H+ = Androst-5-ene-3beta,17beta-diol + NAD+	C01227 + C00004 + C00080 = C04295 + C00003	1.1.1.51	An16g06450
	R03407	1	3beta-Hydroxyandrost-5-en-17-one + NADPH + H+ = Androst-5-ene-3beta,17beta-diol + NADP+	C01227 + C00005 + C00080 = C04295 + C00006	1.1.1.51	An16g06450
	R03408	1	3beta-Hydroxyandrost-5-en-17-one + H+ + Oxygen + NADPH = 16alpha-Hydroxydehydroepiandrosterone + NADP+ + H2O	C01227 + C00080 + C00007 + C00005 = C05139 + C00006 + C00001	1.14.99.-	An01g14970 An04g02710 An14g06980
	R03409	1	Guanosine 3'-diphosphate 5'-triphosphate + H2O = Guanosine 3',5'-bis(diphosphate) + Orthophosphate	C04494 + C00001 = C01228 + C00009	3.6.1.11	An09g05770 An11g01700
	R03410	1	S-Adenosyl-L-methionine + Phospholipid olefinic fatty acid = S-Adenosyl-L-homocysteine + Phospholipid methylene fatty acid	C00019 + C01229 = C00021 + C04215	2.1.1.16	An08g00560
	R03411	1	S-Adenosyl-L-methionine + Phospholipid olefinic fatty acid = S-Adenosyl-L-homocysteine + Phospholipid cyclopropane fatty acid	C00019 + C01229 = C00021 + C04340	2.1.1.79	An02g04530 An03g02040 An13g00740
	R03416	1	1-Acyl-sn-glycero-3-phosphoethanolamine + H2O = Fatty acid + sn-glycero-3-Phosphoethanolamine	C04438 + C00001 = C00162 + C01233	3.1.1.5	An02g13220 An09g01240 An04g03590 An05g01010 An07g01400 An09g04950 An12g07760 An16g03700 An18g01090
	R03417	1	2-Acyl-sn-glycero-3-phosphoethanolamine + H2O = Fatty acid + sn-glycero-3-Phosphoethanolamine	C05973 + C00001 = C00162 + C01233	3.1.1.5	An02g13220 An09g01240 An04g03590 An05g01010 An07g01400 An09g04950 An12g07760 An16g03700 An18g01090
	R03424	1	S-Adenosyl-L-methionine + Phosphatidyl-N-methylethanolamine = S-Adenosyl-L-homocysteine + Phosphatidyl-N-dimethylethanolamine	C00019 + C01241 = C00021 + C04308	2.1.1.71	An08g00560
	R03425	1	Glycine + Lipoylprotein = S-Aminomethyldihydrolipoylprotein + CO2	C00037 + C02051 = C01242 + C00011	1.4.4.2	An14g01150
	R03430	1	1D-myo-Inositol 1,3,4,5-tetrakisphosphate + H2O = 1D-myo-Inositol 1,3,4-trisphosphate + Orthophosphate	C01272 + C00001 = C01243 + C00009	3.1.3.56	An03g03860 An13g00020 An15g02810
	R03433	1	ATP + D-myo-Inositol 1,4,5-trisphosphate = ADP + 1D-myo-Inositol 1,3,4,5-tetrakisphosphate	C00002 + C01245 = C00008 + C01272	2.7.1.127	An14g04590
	R03434	1	1D-myo-Inositol 1,3,4,5-tetrakisphosphate + H2O = D-myo-Inositol 1,4,5-trisphosphate + Orthophosphate	C01272 + C00001 = C01245 + C00009	3.1.3.62	An04g03460
	R03435	0	1-Phosphatidyl-D-myo-inositol 4,5-bisphosphate + H2O = D-myo-Inositol 1,4,5-trisphosphate + 1,2-Diacyl-sn-glycerol	C04637 + C00001 = C01245 + C00641	3.1.4.11	An01g10190 An02g11290 An08g06320
	R03443	1	N-Acetyl-L-glutamate 5-semialdehyde + Orthophosphate + NADP+ = N-Acetyl-L-glutamate 5-phosphate + NADPH + H+	C01250 + C00009 + C00006 = C04133 + C00005 + C00080	1.2.1.38	An12g07580
	R03444	0	2-Hydroxybutane-1,2,4-tricarboxylate = But-1-ene-1,2,4-tricarboxylate + H2O	C01251 = C04002 + C00001	4.2.1.36	An15g00350
	R03449	1	ATP + [Pyruvate dehydrogenase (lipoamide)] = ADP + [Pyruvate dehydrogenase (lipoamide)] phosphate	C00002 + C01256 = C00008 + C01293	2.7.1.99	An02g04000 An09g05450 An09g05460 An09g05460
	R03450	1	[Pyruvate dehydrogenase (lipoamide)] phosphate + H2O = [Pyruvate dehydrogenase (lipoamide)] + Orthophosphate	C01293 + C00001 = C01256 + C00009	3.1.3.43	An02g00580 An18g05890
	R03457	1	D-erythro-1-(Imidazol-4-yl)glycerol 3-phosphate = 3-(Imidazol-4-yl)-2-oxopropyl phosphate + H2O	C04666 = C01267 + C00001	4.2.1.19	An15g00610
	R03458	1	5-Amino-6-(5'-phosphoribosylamino)uracil + NADPH = 5-Amino-6-(5'-phosphoribitylamino)uracil + NADP+	C01268 + C00005 = C04454 + C00006	1.1.1.193	An01g01960 An14g00090
	R03459	1	2,5-Diamino-6-hydroxy-4-(5'-phosphoribosylamino)-pyrimidine + H2O = 5-Amino-6-(5'-phosphoribosylamino)uracil + NH3	C01304 + C00001 = C01268 + C00014	3.5.4.26	An01g01960
	R03460	1	Phosphoenolpyruvate + Shikimate 3-phosphate = Orthophosphate + 5-O-(1-Carboxyvinyl)-3-phosphoshikimate	C00074 + C03175 = C00009 + C01269	2.5.1.19	An08g06800 An08g06810
	R03462	1	Biphenyl-2,3-diol + Oxygen = 2-Hydroxy-6-oxo-6-phenylhexa-2,4-dienoate	C02526 + C00007 = C01273	1.13.11.39	An16g01340
	R03469	1	ATP + 1-Phosphatidyl-1D-myo-inositol 4-phosphate = ADP + 1-Phosphatidyl-D-myo-inositol 4,5-bisphosphate	C00002 + C01277 = C00008 + C04637	2.7.1.68	An02g04870 An04g09020 An11g10410
	R03470	1	2-Carboxy-2,5-dihydro-5-oxofuran-2-acetate = 2-Oxo-2,3-dihydrofuran-5-acetate + CO2	C01278 = C03586 + C00011	4.1.1.44	An03g06020
	R03471	1	ATP + 4-Amino-5-hydroxymethyl-2-methylpyrimidine = ADP + 4-Amino-2-methyl-5-phosphomethylpyrimidine	C00002 + C01279 = C00008 + C04556	2.7.1.49	An02g02520
	R03475	0	1-Acyl-2-oleoyl-sn-glycero-3-phosphocholine + NAD+ = 1-Acyl-2-linoleoyl-sn-glycero-3-phosphocholine + NADH	C01282 + C00003 = C04636 + C00004	1.3.1.35	An08g05160
	R03482	1	N-Acetyl-D-glucosaminylphosphatidylinositol + H2O = D-Glucosaminylphosphatidylinositol + Acetate	C01288 + C00001 = C04248 + C00033	3.5.1.89	An05g02300 An14g06640
	R03491	1	GM3 + H2O = beta-D-Galactosyl-1,4-beta-D-glucosylceramide + N-Acetylneuraminate	C04730 + C00001 = C01290 + C00270	3.2.1.18	An01g14450 An02g11625 An03g01680 An07g06750
	R03492	1	GA2 + H2O = beta-D-Galactosyl-1,4-beta-D-glucosylceramide + N-Acetyl-D-galactosamine	C06135 + C00001 = C01290 + C01132	3.2.1.52	An01g01920 An02g07590 An03g02960 An09g02240 An06g02460 An09g02100 An16g09090
	R03503	1	ATP + 2-Amino-4-hydroxy-6-hydroxymethyl-7,8-dihydropteridine = AMP + 2-Amino-7,8-dihydro-4-hydroxy-6-(diphosphooxymethyl)pteridine	C00002 + C01300 = C00020 + C04807	2.7.6.3	An16g03880 An16g05350
	R03504	1	2-Amino-4-hydroxy-6-(D-erythro-1,2,3-trihydroxypropyl)-7,8- dihydropteridine = Glycolaldehyde + 2-Amino-4-hydroxy-6-hydroxymethyl-7,8-dihydropteridine	C04874 = C00266 + C01300	4.1.2.25	An16g03880
	R03508	1	1-(2-Carboxyphenylamino)-1'-deoxy-D-ribulose 5'-phosphate = Indoleglycerol phosphate + CO2 + H2O	C01302 = C03506 + C00011 + C00001	4.1.1.48	An08g06080
	R03509	0	N-(5-Phospho-D-ribosyl)anthranilate = 1-(2-Carboxyphenylamino)-1'-deoxy-D-ribulose 5'-phosphate	C04302 = C01302	5.3.1.24	An08g06080
	R03516	1	ATP + [3-Methyl-2-oxobutanoate dehydrogenase (lipoamide)] = ADP + [3-Methyl-2-oxobutanoate dehydrogenase (lipoamide)] phosphate	C00002 + C04726 = C00008 + C01308	2.7.1.115	An02g05590 An02g05610
	R03522	1	RX + Glutathione = HX + R-S-Glutathione	C01322 + C00051 = C01318 + C02320	2.5.1.18	An01g07100 An01g07110 An01g09610 An01g09830 An01g10620 An02g06560 An02g11830 An03g05540 An04g02380 An05g00350 An06g00370 An06g02010 An18g02720 An07g00520 An07g01100 An07g02310 An07g08230 An07g09590 An08g01120 An08g09150 An11g09000 An12g03580 An14g03650 An14g06910 An15g06030 An16g01680 An16g06100
	R03523	1	Bromochloromethane + H2O = Formaldehyde + Bromide + Chloride	C02661 + C00001 = C00067 + C01324 + C00115	3.8.1.1	An05g02450 An15g07880
	R03528	1	RS-CH2-CH(NH3+)COO- + H2O = RSH + NH3 + Pyruvate	C02882 + C00001 = C01336 + C00014 + C00022	4.4.1.13	An09g00070
	R03532	0	Donor + H2O2 = Oxidized donor + 2 H2O	C01351 + C00027 = C02177 + 2 C00001	1.11.1.7	An02g08110 An02g10480 An03g05660 An14g07200 An03g05960 An05g01880 An06g00720 An09g00710 An12g01320 An12g10790
	R03536	1	Reduced FMN + RCHO + Oxygen = Carboxylate + hn + FMN + H2O	C01847 + C00285 + C00007 = C00060 + C00205 + C00061 + C00001	1.14.14.3	An11g07010
	R03540	1	Maleamate + H2O = Maleic acid + NH3	C01596 + C00001 = C01384 + C00014	3.5.1.-	An01g06310 An01g07390 An01g07400 An01g07640 An01g11610 An01g14950 An02g14390 An03g04140 An04g07110 An12g04480 An07g07850 An07g08380 An09g06520 An11g05760 An11g06980 An11g08890 An12g10500 An14g00560 An14g06640 An15g01800 An15g02110 An15g05120 An18g04560
	R03542	1	alpha-Aminopropiononitrile + 2 H2O = Alanine + NH3	C05714 + 2 C00001 = C01401 + C00014	3.5.5.1	An01g07510 An01g12090 An01g14550 An18g01740 An06g01960 An08g08940 An08g10150 An12g01260 An16g00550 An16g06210
	R03543	1	Benzene + Oxygen + NADH = cis-1,2-Dihydrobenzene-1,2-diol + NAD+	C01407 + C00007 + C00004 = C04091 + C00003	1.14.12.3	An04g09810
	R03546	1	Cyanate + H+ + HCO3- = CO2 + Carbamate	C01417 + C00080 + C00288 = C00011 + C01563	4.2.1.104	An15g07070
	R03549	1	Gallate + Oxygen = 2-Pyrone-4,6-dicarboxylate + H2O	C01424 + C00007 = C03671 + C00001	1.13.11.3	An02g11530
	R03552	1	Acetyl-CoA + Histone = CoA + Acetylhistone	C00024 + C01429 = C00010 + C01997	2.3.1.48	An01g08160 An02g04100 An02g13870 An02g13880 An04g01550 An04g05760 An14g05810 An15g00880 An16g03110 An17g01660	An02g04100
	R03557	0	R-CHOH-R' + NADP+ = R-CO-R' + NADPH	C01612 + C00006 = C01450 + C00005	1.1.1.184	An01g08150 An04g03860 An16g02370 An05g02060 An07g03570 An08g08400 An08g08480 An08g09340 An09g04850 An11g05840 An15g05450 An17g00930
	R03560	1	Toluene + Oxygen + NADPH = o-Cresol + NADP+ + H2O	C01455 + C00007 + C00005 = C01542 + C00006 + C00001	1.14.13.7	An01g11800 An03g01560 An03g02320 An03g03330 An04g04680 An08g06720 An08g07920 An12g07390 An12g10250 An15g07050	An12g07390
	R03562	1	Toluene + Oxygen + NADPH = 3-Cresol + NADP+ + H2O	C01455 + C00007 + C00005 = C01467 + C00006 + C00001	1.14.13.7	An01g11800 An03g01560 An03g02320 An03g03330 An04g04680 An08g06720 An08g07920 An12g07390 An12g10250 An15g07050	An12g07390
	R03566	1	3-Cresol + Oxygen + NADPH = 2,3-Dihydroxytoluene + NADP+ + H2O	C01467 + C00007 + C00005 = C02923 + C00006 + C00001	1.14.13.7	An01g11800 An03g01560 An03g02320 An03g03330 An04g04680 An08g06720 An08g07920 An12g07390 An12g10250 An15g07050	An12g07390
	R03568	1	4-Cresol + Oxygen + NADPH = 2,3-Dihydroxytoluene + NADP+ + H2O	C01468 + C00007 + C00005 = C02923 + C00006 + C00001	1.14.13.7	An01g11800 An03g01560 An03g02320 An03g03330 An04g04680 An08g06720 An08g07920 An12g07390 An12g10250 An15g07050	An12g07390
	R03569	1	Ferredoxin + Toluene + Oxygen = 4-Cresol + Oxidized ferredoxin + H2O	C01695 + C01455 + C00007 = C01468 + C00139 + C00001	1.14.15.-	An01g14200
	R03577	0	D-Apiitol + NAD+ + H2O = D-Apiose + NADH	C01569 + C00003 + C00001 = C01488 + C00004	1.1.1.114	An01g07830
	R03578	1	Ferulate + Oxygen + NADPH = 5-Hydroxyferulate + NADP+ + H2O	C01494 + C00007 + C00005 = C05619 + C00006 + C00001	1.14.13.-	An01g08500 An01g09760 An01g11280 An03g02320 An03g03330 An03g05310 An03g06390 An04g02970 An04g04680 An04g09550 An05g02570 An07g01870 An07g05610 An08g06720 An08g09760 An09g00590 An09g01070 An09g01440 An11g01750 An11g08030 An11g10200 An12g04370 An12g06490 An12g07380 An12g07390 An12g10250 An14g01258 An14g01260 An14g01660 An14g03430 An16g04210 An16g06500 An18g01350	An12g07390
	R03596	1	Selenite + 3 NADP+ = Selenide + 3 NADPH + 3 H2O	C05684 + 3 C00006 = C01528 + 3 C00005 + 3 C00001	1.8.1.2	An08g07840 An11g06670 An15g05770
	R03598	1	L-Selenocysteine + Reduced acceptor = Selenide + L-Alanine + Acceptor	C02432 + C00030 = C01528 + C00041 + C00028	4.4.1.16	An12g08940
	R03599	0	Selenocysteine + Reduced acceptor = Selenide + L-Alanine + Acceptor	C05688 + C00030 = C01528 + C00041 + C00028	4.4.1.16	An12g08940
	R03601	1	O-Acetyl-L-serine + Selenide = Selenocysteine + Acetate	C00979 + C01528 = C05688 + C00033	2.5.1.47	An02g10750 An05g00160 An14g00960 An15g05170 An16g07520	An05g00160
	R03608	1	o-Cresol + Oxygen + NADPH = 2,3-Dihydroxytoluene + NADP+ + H2O	C01542 + C00007 + C00005 = C02923 + C00006 + C00001	1.14.13.7	An01g11800 An03g01560 An03g02320 An03g03330 An04g04680 An08g06720 An08g07920 An12g07390 An12g10250 An15g07050	An12g07390
	R03610	1	Calcidiol + Oxygen + NADPH = Calcitriol + NADP+ + H2O	C01561 + C00007 + C00005 = C01673 + C00006 + C00001	1.14.13.13	An13g01350
	R03611	1	Vitamin D3 + Reduced ferredoxin + Oxygen = Calcidiol + Oxidized ferredoxin + H2O	C05443 + C00138 + C00007 = C01561 + C00139 + C00001	1.14.15.-	An01g14200
	R03627	0	(9Z,12Z)-Octadecadienoic acid = 9-cis,11-trans-Octadecadienoate	C01595 = C04056	5.2.1.5	An18g01620
	R03628	1	Melatonin + Oxygen = Formyl-N-acetyl-5-methoxykynurenamine	C01598 + C00007 = C05642	1.13.11.42	An04g07210 An09g04250 An12g00660
	R03629	1	Melatonin + Reduced flavoprotein + Oxygen = 6-Hydroxymelatonin + Oxidized flavoprotein + H2O	C01598 + C03024 + C00007 = C05643 + C03161 + C00001	1.14.14.1	An01g00510 An01g00630 An01g05900 An01g06910 An01g08010 An01g08690 An01g11880 An15g03990 An01g13740 An01g14500 An01g14990 An01g15110 An02g00150 An02g05080 An02g05170 An02g05090 An02g07980 An11g01150 An02g08860 An02g09420 An02g10080 An02g10700 An02g10840 An02g12600 An11g01550 An02g13980 An12g01150 An03g00530 An03g00580 An06g02700 An03g01390 An03g01540 An03g02090 An03g02570 An16g06420 An03g03330 An0…	An09g01270
	R03632	1	ATP + Protamine = ADP + O-Phosphoprotamine	C00002 + C01609 = C00008 + C02729	2.7.1.37	An01g02790 An01g05450 An01g06550 An01g07180 An01g08450 An01g09520 An01g09870 An01g11080 An01g11200 An15g00860 An01g11750 An01g12000 An01g12360 An01g12910 An01g14430 An11g08130 An01g15160 An02g01290 An02g01950 An02g02250 An02g03740 An02g04270 An02g04830 An02g05530 An02g05860 An02g06830 An02g08630 An02g09060 An02g10120 An02g10200 An02g10670 An02g10710 An02g11590 An02g12640 An03g03310 An03g04090 An0…	An16g03740
	R03633	1	S-Adenosyl-L-methionine + O-Demethylpuromycin = S-Adenosyl-L-homocysteine + Puromycin	C00019 + C02864 = C00021 + C01610	2.1.1.38	An11g08080
	R03635	1	Stachyose + H2O = D-Gal alpha 1->6D-Gal alpha 1->6D-Glucose + D-Fructose	C01613 + C00001 = C05404 + C00095	3.2.1.26	An06g02420 An08g11070 An11g03200 An12g08280 An15g00320
	R03636	1	Taxifolin + NADPH = Leucocyanidin + NADP+	C01617 + C00005 = C05906 + C00006	1.1.1.219	An01g06880 An04g06350 An08g03830 An12g01380 An12g10610 An14g06930
	R03646	1	ATP + L-Arginine + tRNA(Arg) = AMP + Pyrophosphate + L-Arginyl-tRNA(Arg)	C00002 + C00062 + C01636 = C00020 + C00013 + C02163	6.1.1.19	An02g04880
	R03647	1	ATP + L-Aspartate + tRNA(Asn) = AMP + Pyrophosphate + L-Aspartyl-tRNA(Asn)	C00002 + C00049 + C01637 = C00020 + C00013 + C06113	6.1.1.12	An01g05630 An04g03110 An07g06000 An08g09440
	R03648	1	ATP + L-Asparagine + tRNA(Asn) = AMP + Pyrophosphate + L-Asparaginyl-tRNA(Asn)	C00002 + C00152 + C01637 = C00020 + C00013 + C03402	6.1.1.22	An02g14080 An08g09440 An16g03130
	R03650	1	ATP + L-Cysteine + tRNA(Cys) = AMP + Pyrophosphate + L-Cysteinyl-tRNA(Cys)	C00002 + C00097 + C01639 = C00020 + C00013 + C03125	6.1.1.16	An14g05260
	R03651	1	ATP + L-Glutamate + tRNA(Gln) = AMP + Pyrophosphate + L-Glutamyl-tRNA(Gln)	C00002 + C00025 + C01640 = C00020 + C00013 + C06112	6.1.1.17	An09g05970 An15g06360 An15g06680
	R03652	1	ATP + L-Glutamine + tRNA(Gln) = AMP + Pyrophosphate + Glutaminyl-tRNA	C00002 + C00064 + C01640 = C00020 + C00013 + C02282	6.1.1.18	An03g01280 An09g05970
	R03654	1	ATP + Glycine + tRNA(Gly) = AMP + Pyrophosphate + Glycyl-tRNA(Gly)	C00002 + C00037 + C01642 = C00020 + C00013 + C02412	6.1.1.14	An12g02240 An17g01977
	R03655	1	ATP + L-Histidine + tRNA(His) = AMP + Pyrophosphate + L-Histidyl-tRNA(His)	C00002 + C00135 + C01643 = C00020 + C00013 + C02988	6.1.1.21	An01g08490
	R03656	1	ATP + L-Isoleucine + tRNA(Ile) = AMP + Pyrophosphate + L-Isoleucyl-tRNA(Ile)	C00002 + C00407 + C01644 = C00020 + C00013 + C03127	6.1.1.5	An08g06770 An12g01480
	R03657	1	ATP + L-Leucine + tRNA(Leu) = AMP + Pyrophosphate + L-Leucyl-tRNA	C00002 + C00123 + C01645 = C00020 + C00013 + C02047	6.1.1.4	An06g01830 An15g00420
	R03658	1	ATP + L-Lysine + tRNA(Lys) = AMP + Pyrophosphate + L-Lysyl-tRNA	C00002 + C00047 + C01646 = C00020 + C00013 + C01931	6.1.1.6	An01g03650 An11g02400
	R03659	1	ATP + L-Methionine + tRNA(Met) = AMP + Pyrophosphate + L-Methionyl-tRNA	C00002 + C00073 + C01647 = C00020 + C00013 + C02430	6.1.1.10	An04g02230 An08g00510 An15g06260
	R03660	1	ATP + L-Phenylalanine + tRNA(Phe) = AMP + Pyrophosphate + L-Phenylalanyl-tRNA(Phe)	C00002 + C00079 + C01648 = C00020 + C00013 + C03511	6.1.1.20	An02g01740 An07g08140 An18g03300
	R03661	1	ATP + L-Proline + tRNA(Pro) = AMP + Pyrophosphate + L-Prolyl-tRNA(Pro)	C00002 + C00148 + C01649 = C00020 + C00013 + C02702	6.1.1.15	An08g02860 An15g06360
	R03662	1	ATP + L-Serine + tRNA(Ser) = AMP + Pyrophosphate + L-Seryl-tRNA(Ser)	C00002 + C00065 + C01650 = C00020 + C00013 + C02553	6.1.1.11	An02g08600 An17g02340
	R03663	1	ATP + L-Threonine + tRNA(Thr) = AMP + Pyrophosphate + L-Threonyl-tRNA(Thr)	C00002 + C00188 + C01651 = C00020 + C00013 + C02992	6.1.1.3	An01g09500 An01g10990
	R03664	1	ATP + L-Tryptophan + tRNA(Trp) = AMP + Pyrophosphate + L-Tryptophanyl-tRNA(Trp)	C00002 + C00078 + C01652 = C00020 + C00013 + C03512	6.1.1.2	An03g04250 An09g03950 An12g04660
	R03665	1	ATP + L-Valine + tRNA(Val) = AMP + Pyrophosphate + L-Valyl-tRNA(Val)	C00002 + C00183 + C01653 = C00020 + C00013 + C02554	6.1.1.9	An16g08020
	R03681	1	UDPglucose + Glycogenin = UDP + Glucosylglycogenin	C00029 + C01702 = C00015 + C02687	2.4.1.186	An11g10610 An18g04420
	R03690	1	Lanosterol + Oxygen + NADPH + H+ = 14-Demethyllanosterol + Formate + NADP+	C01724 + C00007 + C00005 + C00080 = C05108 + C00058 + C00006	1.3.1.70 1.14.13.70	An01g07000 An11g02230 An13g00090 An18g03480
	R03701	1	S-Adenosyl-L-methionine + Thiopurine = S-Adenosyl-L-homocysteine + Thiopurine S-methylether	C00019 + C01756 = C00021 + C03542	2.1.1.67	An01g00930 An01g09330 An03g01710 An03g01710
	R03706	1	(Alginate)n = Oligouronides	C01768 = C05392	4.2.2.3	An03g03450 An18g05700
	R03708	1	1,4-Lactone + H2O = 4-Hydroxyacid	C01770 + C00001 = C01991	3.1.1.25	An05g02030 An16g06620
	R03709	0	3-(2-Hydroxyphenyl)propanoate + NAD+ = 2-Coumarate + NADH + H+	C01198 + C00003 = C01772 + C00004 + C00080	1.3.1.11	An12g02790
	R03719	1	CoA + 3alpha,7alpha,12alpha-Trihydroxy-5beta-24-oxocholestanoyl-CoA = Propanoyl-CoA + Choloyl-CoA	C00010 + C05467 = C00100 + C01794	2.3.1.16	An02g03320 An04g00740 An04g05720 An08g05400 An13g00590
	R03730	1	Homocystine + 2 Cyanide = alpha-Amino-gamma-cyanobutanoate + Homocysteine + Thiocyanate	C01817 + 2 C00177 = C05717 + C05330 + C01755	4.2.1.-	An01g06360 An02g05840 An03g04520 An04g08090 An08g03840 An09g02050 An09g03290 An11g06130 An13g02290 An14g06290 An17g00550
	R03743	1	beta-Lactam + H2O = Substituted beta-amino acid	C01866 + C00001 = C03806	3.5.2.6	An05g01650 An06g02470 An08g09770 An12g06440 An16g02560
	R03751	1	6-Hexanolide + H2O = 6-Hydroxyhexanoic acid	C01880 + C00001 = C06103	3.1.1.17	An04g03420 An08g00490 An12g01570
	R03760	1	Acetyl-CoA + Arylalkylamine = CoA + N-Acetylarylalkylamine	C00024 + C01890 = C00010 + C02998	2.3.1.87	An02g03510
	R03776	1	trans-Oct-2-enoyl-CoA + NADPH + H+ = Octanoyl-CoA + NADP+	C05276 + C00005 + C00080 = C01944 + C00006	1.3.1.38	An01g00120
	R03777	1	Octanoyl-CoA + FAD = trans-Oct-2-enoyl-CoA + FADH2	C01944 + C00016 = C05276 + C01352	1.3.99.3 1.3.99.13 1.3.3.6	An01g05030 An04g03290 An05g01410 An11g04940 An07g00260 An11g00400 An13g03940 An14g03240 An17g01150
	R03778	0	Octanoyl-CoA + Acetyl-CoA = CoA + 3-Oxodecanoyl-CoA	C01944 + C00024 = C00010 + C05265	2.3.1.16	An02g03320 An04g00740 An04g05720 An08g05400 An13g00590
	R03783	1	Pregnenolone + Reduced acceptor + Oxygen = 17alpha-Hydroxypregnenolone + Acceptor + H2O	C01953 + C00030 + C00007 = C05138 + C00028 + C00001	1.14.99.9	An03g00580 An06g02700 An10g00110 An16g01030
	R03784	1	Pregnenolone + Reduced acceptor + Oxygen = 21-Hydroxypregnenolone + Acceptor + H2O	C01953 + C00030 + C00007 = C05485 + C00028 + C00001	1.14.99.10	An06g02660
	R03789	0	tRNA guanine + Queuine = tRNA queuine + Guanine	C01977 + C01449 = C01978 + C00242	2.4.2.29	An09g05850 An14g00570 An14g00580 An16g04700 An17g02130
	R03790	0	(R)-Mandelate + NAD+ = alpha-Oxo-benzeneacetic acid + NADH + H+	C01983 + C00003 = C02137 + C00004 + C00080	1.2.1.-	An01g07030 An01g15170 An03g05150 An13g02770 An08g10820 An09g03920 An12g09680 An14g01440 An15g01740 An15g04100 An15g05890 An17g00970 An18g04080 An18g04130
	R03791	0	(S)-Mandelate = (R)-Mandelate	C01984 = C01983	5.1.2.2	An13g00920 An16g05390
	R03805	1	S-Adenosyl-L-methionine + G(5')pppR-RNA = S-Adenosyl-L-homocysteine + m7G(5')pppR-RNA	C00019 + C02031 = C00021 + C02339	2.1.1.56	An11g02520
	R03811	1	Indolelactate + Oxygen + NADPH = 6-Hydroxyindolelactate + NADP+ + H2O	C02043 + C00007 + C00005 = C05657 + C00006 + C00001	1.14.13.-	An01g08500 An01g09760 An01g11280 An03g02320 An03g03330 An03g05310 An03g06390 An04g02970 An04g04680 An04g09550 An05g02570 An07g01870 An07g05610 An08g06720 An08g09760 An09g00590 An09g01070 An09g01440 An11g01750 An11g08030 An11g10200 An12g04370 An12g06490 An12g07380 An12g07390 An12g10250 An14g01258 An14g01260 An14g01660 An14g03430 An16g04210 An16g06500 An18g01350	An12g07390
	R03816	0	Phylloquinone + 2 H+ = Phylloquinol	C02059 + 2 C00080 = C06245	1.6.5.-	An01g05340 An01g09750
	R03825	1	beta-Carotene = Zeaxanthin	C02094 = C06098	1.14.13.-	An01g08500 An01g09760 An01g11280 An03g02320 An03g03330 An03g05310 An03g06390 An04g02970 An04g04680 An04g09550 An05g02570 An07g01870 An07g05610 An08g06720 An08g09760 An09g00590 An09g01070 An09g01440 An11g01750 An11g08030 An11g10200 An12g04370 An12g06490 An12g07380 An12g07390 An12g10250 An14g01258 An14g01260 An14g01660 An14g03430 An16g04210 An16g06500 An18g01350	An12g07390
	R03828	1	GTP + (5')ppPur-mRNA = Pyrophosphate + G(5')pppPur-mRNA	C00044 + C02100 = C00013 + C02407	2.7.7.50	An02g14230 An02g14240 An18g04170
	R03830	1	(S)-2-Haloacid + H2O = (R)-2-Hydroxyacid + Halide	C02103 + C00001 = C02489 + C00462	3.8.1.2	An02g03490 An15g04350 An05g00340 An05g02220 An09g00420 An11g00640 An15g04360 An16g04220 An18g05550
	R03840	1	ATP + 5'-Dephospho-DNA = ADP + 5'-Phospho-DNA	C00002 + C02374 = C00008 + C02128	2.7.1.78	An09g04530 An18g06170
	R03845	1	Protochlorophyllide + NADPH + H+ = Chlorophyllide + NADP+	C02880 + C00005 + C00080 = C02139 + C00006	1.3.1.33	An03g02180 An08g04690 An12g01710 An12g01730 An12g02470 An12g07780 An12g10060 An15g05030 An15g06240
	R03849	1	11beta-Hydroxyprogesterone + Reduced acceptor + Oxygen = Corticosterone + Acceptor + H2O	C05498 + C00030 + C00007 = C02140 + C00028 + C00001	1.14.99.10	An06g02660
	R03851	1	11-Deoxycorticosterone + Reduced ferredoxin + Oxygen = Corticosterone + Oxidized ferredoxin + H2O	C03205 + C00138 + C00007 = C02140 + C00139 + C00001	1.14.15.4	An01g03250
	R03854	1	2,2-Dialkylglycine + Pyruvate = Dialkyl ketone + CO2 + L-Alanine	C02623 + C00022 = C02146 + C00011 + C00041	4.1.1.64	An09g03830
	R03856	1	2-trans-Dodecenoyl-CoA + NADPH + H+ = Lauroyl-CoA + NADP+	C03221 + C00005 + C00080 = C01832 + C00006	1.3.1.38	An01g00120
	R03857	1	Lauroyl-CoA + FAD = 2-trans-Dodecenoyl-CoA + FADH2	C01832 + C00016 = C03221 + C01352	1.3.99.3 1.3.99.13 1.3.3.6	An01g05030 An04g03290 An05g01410 An11g04940 An07g00260 An11g00400 An13g03940 An14g03240 An17g01150
	R03858	0	Lauroyl-CoA + Acetyl-CoA = CoA + 3-Oxotetradecanoyl-CoA	C01832 + C00024 = C00010 + C05261	2.3.1.16	An02g03320 An04g00740 An04g05720 An08g05400 An13g00590
	R03862	1	L-Arginyl-tRNA(Arg) + Protein = tRNA + Peptidyl-L-arginine	C02163 + C00017 = C00066 + C00613	2.3.2.8	An02g01770
	R03866	1	Leukotriene B4 + NADPH + H+ + Oxygen = 20-OH-Leukotriene B4 + NADP+ + H2O	C02165 + C00005 + C00080 + C00007 = C04853 + C00006 + C00001	1.14.13.30	An01g00240 An01g09760 An02g10940 An08g09470 An09g01340
	R03867	1	Leukotriene C4 + H2O = Leukotriene D4 + Glutamate	C02166 + C00001 = C05951 + C00302	2.3.2.2	An01g09390 An02g12670 An13g01300
	R03875	1	Protein lysine + S-Adenosyl-L-methionine = Protein N6-methyl-L-lysine + S-Adenosyl-L-homocysteine	C02188 + C00019 = C05544 + C00021	2.1.1.43	An07g05240 An08g03380 An11g09940 An15g00890 An17g01825
	R03876	1	ATP + Ubiquitin + Protein lysine = AMP + Pyrophosphate + Protein N-ubiquityllysine	C00002 + C00496 + C02188 = C00020 + C00013 + C03635	6.3.2.19	An01g01020 An01g01050 An01g03060 An01g03470 An01g03500 An01g03610 An01g04550 An01g06250 An01g06270 An01g13710 An02g01220 An02g02180 An02g02940 An02g05190 An02g05450 An02g05480 An02g06960 An02g08850 An02g13430 An03g01880 An03g02660 An03g03000 An04g00830 An04g01350 An04g01730 An04g01850 An04g03740 An04g03810 An04g05870 An04g06500 An04g08710 An04g08740 An06g01040 An06g01120 An06g01720 An07g02020 An0…
	R03887	1	2-Aminomuconate + H2O = (Z)-5-Oxohex-2-enedioate + NH3	C02220 + C00001 = C03453 + C00014	4.2.1.-	An01g06360 An02g05840 An03g04520 An04g08090 An08g03840 An09g02050 An09g03290 An11g06130 An13g02290 An14g06290 An17g00550
	R03891	1	Benzene-1,2,4-triol + Oxygen = 2-Maleylacetate	C02814 + C00007 = C02222	1.13.11.37 1.13.11.44	An01g12310 An07g07280
	R03893	1	cis-4-Carboxymethylenebut-2-en-4-olide + H2O = 2-Maleylacetate	C04431 + C00001 = C02222	3.1.1.45	An07g09680 An08g08300 An08g10990
	R03899	1	N1-Acetylspermine + Oxygen + H2O = N1-Acetylspermidine + 3-Aminopropanal + H2O2	C02567 + C00007 + C00001 = C00612 + C02229 + C00027	1.5.3.11	An02g08270 An08g01910 An09g02560 An12g06010 An13g02480
	R03902	1	Holocytochrome c = Apocytochrome c + Heme	C02416 = C02248 + C00032	4.4.1.17	An04g01535 An14g00240 An14g00240
	R03909	1	Monocarboxylic acid amide + H2O = Carboxylate + NH3	C03620 + C00001 = C00060 + C00014	3.5.1.4	An01g12500 An01g13000 An01g14270 An01g14280 An02g00190 An02g00340 An11g08900 An03g00410 An03g05880 An08g09020 An07g00100 An07g03960 An09g01020 An09g04990 An11g02980 An12g01020 An12g10150 An14g00670 An14g00750 An15g00290 An16g07500
	R03916	1	R-S-Glutathione + H2O = R-S-Alanylglycine + L-Glutamate	C02320 + C00001 = C05729 + C00025	2.3.2.2	An01g09390 An02g12670 An13g01300
	R03917	1	poly-cis-Polyprenyl diphosphate + Isopentenyl diphosphate = Pyrophosphate + Rubber particle	C04093 + C00129 = C00013 + C02321	2.5.1.20	An03g00850 An11g02500
	R03918	0	Sinapyl alcohol + NADP+ = Sinapoyl aldehyde + NADPH	C02325 + C00006 = C05610 + C00005	1.1.1.195	An01g01640 An04g10290 An08g03830 An09g01810 An12g04310 An16g04710 An18g01430
	R03919	1	Sinapyl alcohol = Lignin	C02325 = C05615	1.11.1.7	An02g08110 An02g10480 An03g05660 An14g07200 An03g05960 An05g01880 An06g00720 An09g00710 An12g01320 An12g10790
	R03921	0	Sucrose 6-phosphate + H2O = beta-D-Fructose + alpha-D-Glucose 6-phosphate	C02591 + C00001 = C00095 + C00092	3.2.1.26	An06g02420 An08g11070 An11g03200 An12g08280 An15g00320
	R03933	1	20alpha,22beta-Dihydroxycholesterol + Ferredoxin + Oxygen = 4-Methylpentanal + Pregnenolone + Ferredoxin	C05501 + C01695 + C00007 = C02373 + C01953 + C01695	1.14.15.6	An09g00560 An09g03210
	R03936	1	Formylkynurenine + H2O = Formylanthranilate + L-Alanine	C02406 + C00001 = C05653 + C00041	3.7.1.3	An04g07200 An16g04630
	R03937	0	Glutaconyl-1-CoA + H2O = 2-Hydroxyglutaryl-CoA	C02411 + C00001 = C03058	4.2.1.-	An01g06360 An02g05840 An03g04520 An04g08090 An08g03840 An09g02050 An09g03290 An11g06130 An13g02290 An14g06290 An17g00550
	R03938	1	S-Adenosyl-L-methionine + Histone-L-lysine = S-Adenosyl-L-homocysteine + Histone N6-methyl-L-lysine	C00019 + C02415 = C00021 + C03702	2.1.1.43	An07g05240 An08g03380 An11g09940 An15g00890 An17g01825
	R03943	1	N-Methyltyramine + S-Adenosyl-L-methionine = Hordenine + S-Adenosyl-L-homocysteine	C02442 + C00019 = C06199 + C00021	2.1.1.-	An01g02640 An01g07720 An01g08230 An01g09170 An01g12180 An01g15010 An03g05430 An02g00450 An02g08430 An02g14660 An02g14920 An03g01710 An03g05480 An03g05790 An03g05990 An04g04340 An11g09720 An04g06270 An04g09390 An04g09520 An07g02250 An08g06590 An08g06890 An08g07080 An09g00220 An09g01930 An09g02810 An11g00050 An11g00070 An11g00280 An11g03920 An11g05960 An11g06590 An11g06660 An11g08080 An12g02650 An1…
	R03947	1	Precorrin 2 + NAD+ = Sirohydrochlorin + NADH + H+	C02463 + C00003 = C05778 + C00004 + C00080	1.3.1.76 2.1.1.107	An07g02200 An11g09700
	R03950	1	2 S-Adenosyl-L-methionine + Uroporphyrin III = 2 S-Adenosyl-L-homocysteine + Sirohydrochlorin	2 C00019 + C02469 = 2 C00021 + C05778	2.1.1.107	An07g02200 An11g09700
	R03955	1	Xanthurenic acid = 8-Methoxykynurenate	C02470 = C05830	2.1.1.-	An01g02640 An01g07720 An01g08230 An01g09170 An01g12180 An01g15010 An03g05430 An02g00450 An02g08430 An02g14660 An02g14920 An03g01710 An03g05480 An03g05790 An03g05990 An04g04340 An11g09720 An04g06270 An04g09390 An04g09520 An07g02250 An08g06590 An08g06890 An08g07080 An09g00220 An09g01930 An09g02810 An11g00050 An11g00070 An11g00280 An11g03920 An11g05960 An11g06590 An11g06660 An11g08080 An12g02650 An1…
	R03966	0	2-Hydroxymuconate = (Z)-5-Oxohex-2-enedioate	C02501 = C03453	5.3.3.-	An01g03350 An01g05820 An02g05150 An03g06320 An15g01280
	R03968	0	(2S)-2-Isopropylmalate = 2-Isopropylmaleate + H2O	C02504 = C02631 + C00001	4.2.1.33	An02g03250 An15g07730	An02g03250
	R03970	1	3-Cyano-L-alanine + L-Glutamate = gamma-Glutamyl-beta-cyanoalanine + H2O	C02512 + C00025 = C05711 + C00001	2.3.2.2	An01g09390 An02g12670 An13g01300
	R03971	1	3-Cyano-L-alanine + Glutamate = gamma-Glutamyl-beta-aminopropiononitrile + H2O + CO2	C02512 + C00302 = C06114 + C00001 + C00011	2.3.2.2	An01g09390 An02g12670 An13g01300
	R03980	1	Estrone 3-sulfate + H2O = Sulfate + Estrone	C02538 + C00001 = C00059 + C00468	3.1.6.1	An01g06640 An03g06540 An08g08530 An08g09550 An15g07570 An15g05130
	R03989	1	trans-Tetradec-2-enoyl-CoA + NADPH + H+ = Tetradecanoyl-CoA + NADP+	C05273 + C00005 + C00080 = C02593 + C00006	1.3.1.38	An01g00120
	R03990	1	Tetradecanoyl-CoA + FAD = trans-Tetradec-2-enoyl-CoA + FADH2	C02593 + C00016 = C05273 + C01352	1.3.99.3 1.3.99.13 1.3.3.6	An01g05030 An04g03290 An05g01410 An11g04940 An07g00260 An11g00400 An13g03940 An14g03240 An17g01150
	R03991	0	Tetradecanoyl-CoA + Acetyl-CoA = CoA + 3-Oxopalmitoyl-CoA	C02593 + C00024 = C00010 + C05259	2.3.1.16	An02g03320 An04g00740 An04g05720 An08g05400 An13g00590
	R03992	1	Tetradecanoyl-CoA + Glycylpeptide = CoA + N-Tetradecanoylglycylpeptide	C02593 + C02038 = C00010 + C03881	2.3.1.97	An04g02500
	R03996	1	UDPglucose + 1,3-alpha-D-Glucan = UDP + 1,3-alpha-D-Glucan	C00029 + C02616 = C00015 + C02616	2.4.1.183	An04g09890 An09g03070 An12g02450
	R04001	0	(2R,3S)-3-Isopropylmalate = 2-Isopropylmaleate + H2O	C04411 = C02631 + C00001	4.2.1.33	An02g03250 An15g07730	An02g03250
	R04004	0	4-Coumaryl alcohol + NADP+ = 4-Hydroxycinnamyl aldehyde + NADPH	C02646 + C00006 = C05608 + C00005	1.1.1.195	An01g01640 An04g10290 An08g03830 An09g01810 An12g04310 An16g04710 An18g01430
	R04007	1	4-Coumaryl alcohol = Lignin	C02646 = C05615	1.11.1.7	An02g08110 An02g10480 An03g05660 An14g07200 An03g05960 An05g01880 An06g00720 An09g00710 An12g01320 An12g10790
	R04008	1	2-Oxoarginine = 4-Guanidinobutanal + CO2	C05935 = C02647 + C00011	4.1.1.-	An01g00710 An01g05820 An02g12790 An03g01690 An03g06320 An03g06570 An03g06580 An03g06590 An05g02590 An08g01020 An15g00500 An16g02880 An08g09280 An09g00010 An09g00030 An10g00120 An11g04720 An12g09330 An18g01060 An18g06670
	R04016	1	Galactosylceramide + UDP-D-galactose = Digalactosylceramide + UDP	C02686 + C00052 = C06126 + C00015	2.4.1.-	An01g04760 An01g09810 An02g02980 An02g03070 An02g07770 An02g07960 An02g09050 An02g09940 An02g12630 An03g01090 An03g02990 An03g05010 An03g05740 An04g01260 An04g02700 An04g04110 An04g04630 An18g00730 An04g05330 An04g05940 An04g06730 An04g08820 An04g09890 An05g01750 An11g07490 An05g02320 An06g01140 An07g03320 An07g06430 An08g07020 An08g09990 An09g03070 An12g01880 An12g02450 An12g07020 An14g03910 An1…
	R04018	1	GM4 + H2O = Galactosylceramide + N-Acetylneuraminate	C06128 + C00001 = C02686 + C00270	3.2.1.18	An01g14450 An02g11625 An03g01680 An07g06750
	R04024	1	Acetyl-CoA + N-Hydroxyarylamine = CoA + N-Acetoxyarylamine	C00024 + C02720 = C00010 + C02709	2.3.1.118	An12g03170 An16g01190
	R04025	1	N-Acetylputrescine + H2O + Oxygen = N4-Acetylaminobutanal + NH3 + H2O2	C02714 + C00001 + C00007 = C05936 + C00014 + C00027	1.4.3.4	An01g01840 An02g08270 An02g08370 An08g10800 An12g03290 An12g05210 An12g06010 An12g10150 An13g03560
	R04026	1	Imidazolone + H2O = N-Formiminoglycine	C06195 + C00001 = C02718	3.5.2.-	An01g01110 An01g10650 An02g00170 An06g00660 An07g00380
	R04027	1	N-Methylputrescine + Oxygen = 1-Methylpyrrolinium + H2O2 + NH3	C02723 + C00007 = C06178 + C00027 + C00014	1.4.3.6	An02g10920 An03g00730 An07g06400 An09g01550 An13g00710 An17g00010
	R04029	0	N6-Acetyl-L-lysine + 2-Oxoglutarate = 6-Acetamido-2-oxohexanoate + L-Glutamate	C02727 + C00026 = C05548 + C00025	2.6.1.39	An15g02460
	R04030	1	ATP + 2-Succinylbenzoate + CoA = AMP + Pyrophosphate + 2-Succinylbenzoyl-CoA	C00002 + C02730 + C00010 = C00020 + C00013 + C03160	6.2.1.26	An01g14860
	R04031	0	2-Succinylbenzoate + H2O = 2-Succinyl-6-hydroxy-2,4-cyclohexadiene-1-carboxylate	C02730 + C00001 = C05817	4.2.1.-	An01g06360 An02g05840 An03g04520 An04g08090 An08g03840 An09g02050 An09g03290 An11g06130 An13g02290 An14g06290 An17g00550
	R04034	1	Phosphatidylserine + H2O = 2-Acyl-sn-glycero-3-phosphoserine + Fatty acid	C02737 + C00001 = C05974 + C00162	3.1.1.32	An15g05710
	R04035	1	Phosphoribosyl-ATP + H2O = Phosphoribosyl-AMP + Pyrophosphate	C02739 + C00001 = C02741 + C00013	3.6.1.31	An01g12570
	R04036	1	Photinus luciferin + Oxygen + ATP = Oxidized Photinus luciferin + hn + AMP + Pyrophosphate + CO2	C02740 + C00007 + C00002 = C03797 + C00205 + C00020 + C00013 + C00011	1.13.12.7	An04g09730 An07g09190
	R04037	1	Phosphoribosyl-AMP + H2O = 5-(5-Phospho-D-ribosylaminoformimino)-1-(5-phosphoribosyl)- imidazole-4-carboxamide	C02741 + C00001 = C04896	3.5.4.19	An01g12570
	R04048	1	2-Dehydro-D-glucose + Oxygen = 2-Dehydro-D-glucono-1,5-lactone + H2O2	C02779 + C00007 = C06440 + C00027	1.1.3.-	An01g09620 An01g13510 An02g00400 An03g03460 An03g06410 An04g02980 An04g09810 An08g08250 An09g01320 An14g02950 An15g07360
	R04049	0	2-Deoxy-D-gluconate + NAD+ = 3-Dehydro-2-deoxy-D-gluconate + NADH	C02782 + C00003 = C03926 + C00004	1.1.1.125	An01g09310 An01g12520 An04g02770 An05g02060 An06g00750 An09g01210
	R04051	0	3-Phosphonopyruvate + L-Glutamate = 2-Amino-3-phosphonopropanoate + 2-Oxoglutarate	C02798 + C00025 = C05672 + C00026	2.6.1.-	An01g10100 An01g12460 An02g00030 An02g05540 An02g11030 An04g05490 An07g09180 An08g01000 An12g02890 An15g02460	An08g01000
	R04053	1	3-Phosphonopyruvate = Phosphonoacetaldehyde + CO2	C02798 = C03167 + C00011	4.1.1.-	An01g00710 An01g05820 An02g12790 An03g01690 An03g06320 An03g06570 An03g06580 An03g06590 An05g02590 An08g01020 An15g00500 An16g02880 An08g09280 An09g00010 An09g00030 An10g00120 An11g04720 An12g09330 An18g01060 An18g06670
	R04058	1	L-Glutaminyl-peptide = 5-Oxoprolyl-peptide + NH3	C02986 = C02805 + C00014	2.3.2.5	An04g02880
	R04061	1	Benzene-1,2,4-triol + Oxygen = 3-Hydroxy-cis,cis-muconate	C02814 + C00007 = C03676	1.13.11.37	An01g12310
	R04072	1	Dolichyl phosphate D-mannose + Protein = Dolichyl phosphate + O-D-Mannosylprotein	C03862 + C00017 = C00110 + C02863	2.4.1.109	An07g10350 An11g09890 An16g08490
	R04095	1	3-Methylbutanoyl-CoA + FAD = 3-Methylcrotonyl-CoA + FADH2	C02939 + C00016 = C03069 + C01352	1.3.99.3 1.3.99.10	An01g05030 An04g03290 An07g00260 An07g04280 An11g00400 An13g03940 An14g03240 An17g01150
	R04096	0	3-Methylbutanoyl-CoA + Acceptor = 3-Methylcrotonyl-CoA + Reduced acceptor	C02939 + C00028 = C03069 + C00030	1.3.99.10	An07g04280 An11g00400
	R04097	1	S-(3-Methylbutanoyl)-dihydrolipoamide + CoA = 3-Methylbutanoyl-CoA + Dihydrolipoamide	C05119 + C00010 = C02939 + C00579	2.3.1.-	An01g01130 An01g01160 An01g02030 An03g06380 An01g04410 An01g06930 An01g06950 An01g08160 An01g10570 An01g11140 An01g12040 An01g13130 An02g03510 An02g05000 An02g08570 An02g09430 An11g05570 An03g01820 An09g01860 An03g05140 An11g04280 An12g02730 An15g07920 An04g04340 An11g09720 An04g05840 An04g05930 An04g09530 An04g09830 An05g00200 An05g02370 An07g01030 An07g09770 An12g05630 An08g00020 An08g00030 An0…
	R04100	0	3-cis-Dodecenoyl-CoA = 2-trans-Dodecenoyl-CoA	C02944 = C03221	5.3.3.8	An07g00290
	R04103	1	Penicillin G + H2O = 6-Aminopenicillanate + Phenyl acetate	C05551 + C00001 = C02954 + C00548	3.5.1.11	An09g05350 An18g01180
	R04109	1	L-Glutamyl-tRNA(Glu) + NADPH = (S)-4-Amino-5-oxopentanoate + tRNA(Glu) + NADP+ + H2O	C02987 + C00005 = C03741 + C01641 + C00006 + C00001	1.2.1.-	An01g07030 An01g15170 An03g05150 An13g02770 An08g10820 An09g03920 An12g09680 An14g01440 An15g01740 An15g04100 An15g05890 An17g00970 An18g04080 An18g04130
	R04117	1	Naphthalene-1,2-diol + Oxygen = 2-Hydroxychromene-2-carboxylate	C03012 + C00007 = C06204	1.13.11.-	An03g00350 An03g06330 An05g02580 An11g05810 An12g05150 An12g07430 An12g10740 An15g00990 An16g01340
	R04120	0	Protein L-methionine + Oxidized thioredoxin + H2O = Protein L-methionine S-oxide + Thioredoxin	C03023 + C00343 + C00001 = C03895 + C00342	1.8.4.6	An07g07560 An11g02640
	R04121	1	Reduced flavoprotein + Fatty acid + Oxygen = alpha-Hydroxy fatty acid + Oxidized flavoprotein + H2O	C03024 + C00162 + C00007 = C05102 + C03161 + C00001	1.14.14.1	An01g00510 An01g00630 An01g05900 An01g06910 An01g08010 An01g08690 An01g11880 An15g03990 An01g13740 An01g14500 An01g14990 An01g15110 An02g00150 An02g05080 An02g05170 An02g05090 An02g07980 An11g01150 An02g08860 An02g09420 An02g10080 An02g10700 An02g10840 An02g12600 An11g01550 An02g13980 An12g01150 An03g00530 An03g00580 An06g02700 An03g01390 An03g01540 An03g02090 An03g02570 An16g06420 An03g03330 An0…	An09g01270
	R04122	1	Reduced flavoprotein + Alkane + Oxygen = Oxidized flavoprotein + ROH + H2O	C03024 + C01371 + C00007 = C03161 + C01335 + C00001	1.14.14.1	An01g00510 An01g00630 An01g05900 An01g06910 An01g08010 An01g08690 An01g11880 An15g03990 An01g13740 An01g14500 An01g14990 An01g15110 An02g00150 An02g05080 An02g05170 An02g05090 An02g07980 An11g01150 An02g08860 An02g09420 An02g10080 An02g10700 An02g10840 An02g12600 An11g01550 An02g13980 An12g01150 An03g00530 An03g00580 An06g02700 An03g01390 An03g01540 An03g02090 An03g02570 An16g06420 An03g03330 An0…	An09g01270
	R04125	0	Tetrahydrofolate + S-Aminomethyldihydrolipoylprotein = 5,10-Methylenetetrahydrofolate + NH3 + Dihydrolipoylprotein	C00101 + C01242 = C00143 + C00014 + C02972	2.1.2.10	An08g03070 An08g04590 An14g01150
	R04131	1	2-Oxohept-3-enedioate + H2O = 4-Hydroxy-2-oxo-heptanedioate	C03063 + C00001 = C05601	4.2.1.-	An01g06360 An02g05840 An03g04520 An04g08090 An08g03840 An09g02050 An09g03290 An11g06130 An13g02290 An14g06290 An17g00550
	R04132	1	2-Oxohept-3-enedioate + H2O = 2,4-Dihydroxyhept-2-enedioate	C03063 + C00001 = C06201	4.2.1.-	An01g06360 An02g05840 An03g04520 An04g08090 An08g03840 An09g02050 An09g03290 An11g06130 An13g02290 An14g06290 An17g00550
	R04133	1	5-Carboxy-2-oxohept-3-enedioate = 2-Oxohept-3-enedioate + CO2	C04052 = C03063 + C00011	4.1.1.68	An02g12790
	R04134	1	2-Hydroxyhepta-2,4-dienedioate = 2-Oxohept-3-enedioate	C05600 = C03063	5.3.3.-	An01g03350 An01g05820 An02g05150 An03g06320 An15g01280
	R04137	0	3-Hydroxyisovaleryl-CoA = 3-Methylcrotonyl-CoA + H2O	C05998 = C03069 + C00001	4.2.1.17	An01g06360 An02g02820 An02g05840 An02g07320 An03g03550 An07g00290 An09g02050 An14g00990 An14g06290 An15g01280
	R04138	1	ATP + 3-Methylcrotonyl-CoA + HCO3- = ADP + Orthophosphate + 3-Methylglutaconyl-CoA	C00002 + C03069 + C00288 = C00008 + C00009 + C03231	6.4.1.4	An07g04270 An07g04300
	R04144	1	ATP + 5-Phosphoribosylamine + Glycine = ADP + Orthophosphate + 5'-Phosphoribosylglycinamide	C00002 + C03090 + C00037 = C00008 + C00009 + C03838	6.3.4.13	An15g00570
	R04146	1	N-Acetyl-D-galactosaminoglycan + H2O = D-Galactosaminoglycan + Acetate	C04018 + C00001 = C03106 + C00033	3.1.1.58	An01g13340 An15g00280
	R04147	0	Isopenicillin N = Penicillin N	C05557 = C06564	5.1.1.17	An02g02030 An02g02040 An05g02190
	R04159	1	(5-L-Glutamyl)-peptide + Amino acid = Peptide + 5-L-Glutamyl amino acid + CO2	C03193 + C00045 = C00012 + C03363 + C00011	2.3.2.2	An01g09390 An02g12670 An13g01300
	R04161	0	(S)-4-Hydroxymandelate = (R)-4-Hydroxymandelate	C03198 = C05343	5.1.2.2	An13g00920 An16g05390
	R04163	1	21-Hydroxypregnenolone + NAD+ = 11-Deoxycorticosterone + NADH + H+	C05485 + C00003 = C03205 + C00004 + C00080	1.1.1.145	An15g03090 An18g05470
	R04164	1	21-Hydroxypregnenolone + NADP+ = 11-Deoxycorticosterone + NADPH + H+	C05485 + C00006 = C03205 + C00005 + C00080	1.1.1.145	An15g03090 An18g05470
	R04170	0	(S)-3-Hydroxydodecanoyl-CoA = 2-trans-Dodecenoyl-CoA + H2O	C05262 = C03221 + C00001	4.2.1.17	An01g06360 An02g02820 An02g05840 An02g07320 An03g03550 An07g00290 An09g02050 An14g00990 An14g06290 An15g01280
	R04171	1	3-Hydroxy-L-kynurenine + 2-Oxoglutarate = 4-(2-Amino-3-hydroxyphenyl)-2,4-dioxobutanoate + L-Glutamate	C03227 + C00026 = C05645 + C00025	2.6.1.7	An02g10160 An09g00070
	R04172	1	3-Hydroxy-L-kynurenine = 3-Hydroxykynurenamine + CO2	C03227 = C05636 + C00011	4.1.1.-	An01g00710 An01g05820 An02g12790 An03g01690 An03g06320 An03g06570 An03g06580 An03g06590 An05g02590 An08g01020 An15g00500 An16g02880 An08g09280 An09g00010 An09g00030 An10g00120 An11g04720 An12g09330 An18g01060 An18g06670
	R04173	0	O-Phospho-L-serine + 2-Oxoglutarate = 3-Phosphonooxypyruvate + L-Glutamate	C01005 + C00026 = C03232 + C00025	2.6.1.52	An02g00890
	R04176	1	NAD+ + ADP-D-ribosyl-acceptor = Nicotinamide + ADP-D-ribosyl-acceptor	C00003 + C03245 = C00153 + C03245	2.4.2.30	An11g03610 An18g00760 An18g01170
	R04179	1	UDPglucose + D-Mannosylglycoprotein = UMP + 6-(D-Glucose-1-phospho)-D-mannosylglycoprotein	C00029 + C03268 = C00105 + C04645	2.7.8.19	An07g06430
	R04184	1	Trihexosylceramide + N-Acetyl-D-galactosamine = Globoside + H2O	C04737 + C01132 = C03272 + C00001	3.2.1.52	An01g01920 An02g07590 An03g02960 An09g02240 An06g02460 An09g02100 An16g09090
	R04190	1	S-Adenosyl-L-methionine + Protein L-isoaspartate = S-Adenosyl-L-homocysteine + Protein L-isoaspartate methyl ester	C00019 + C03306 = C00021 + C04311	2.1.1.77	An11g11260
	R04203	0	(2S,3S)-3-Hydroxy-2-methylbutanoyl-CoA + NAD+ = 2-Methylacetoacetyl-CoA + NADH	C04405 + C00003 = C03344 + C00004	1.1.1.35	An01g09740 An11g08060 An02g04110 An11g01390 An12g03260 An12g04990 An14g00990 An19g00140
	R04204	1	2-Methylbut-2-enoyl-CoA + H2O = (2S,3S)-3-Hydroxy-2-methylbutanoyl-CoA	C03345 + C00001 = C04405	4.2.1.17	An01g06360 An02g02820 An02g05840 An02g07320 An03g03550 An07g00290 An09g02050 An14g00990 An14g06290 An15g01280
	R04208	1	ATP + 2-(Formamido)-N1-(5'-phosphoribosyl)acetamidine = ADP + Orthophosphate + Aminoimidazole ribotide	C00002 + C04640 = C00008 + C00009 + C03373	6.3.3.1	An15g00570
	R04209	1	1-(5-Phospho-D-ribosyl)-5-amino-4-imidazolecarboxylate = Aminoimidazole ribotide + CO2	C04751 = C03373 + C00011	4.1.1.21	An01g08090
	R04214	1	4-Imidazolone-5-acetate + H2O = N-Formimino-L-aspartate	C05133 + C00001 = C03409	3.5.2.-	An01g01110 An01g10650 An02g00170 An06g00660 An07g00380
	R04216	1	Dolichyl diphosphooligosaccharide + Protein asparagine = Dolichyl diphosphate + Glycoprotein with the oligosaccharide chain attachec by N-glycosyl linkage to protein L-asparagine	C04213 + C03021 = C00621 + C11572	2.4.1.119	An02g14560 An02g14930 An04g03495 An07g04190 An18g03920
	R04217	0	N2-Succinyl-L-ornithine + 2-Oxoglutarate = N2-Succinyl-L-glutamate 5-semialdehyde + L-Glutamate	C03415 + C00026 = C05932 + C00025	2.6.1.13	An04g04130 An11g08870
	R04218	1	Prephytoene diphosphate + H+ + NADPH = Pyrophosphate + cis-Phytoene + NADP+	C03427 + C00080 + C00005 = C00013 + C05421 + C00006	2.5.1.32	An07g00800 An13g01040 An18g06340
	R04221	1	cis-4-Hydroxy-D-proline + Oxygen = 1-Pyrroline-4-hydroxy-2-carboxylate + H2O2	C03440 + C00007 = C04282 + C00027	1.4.3.3	An01g02430 An06g02340 An14g03310 An14g05380
	R04223	1	(Z)-5-Oxohex-2-enedioate + H2O = 4-Hydroxy-2-oxopentanoate + CO2	C03453 + C00001 = C03589 + C00011	4.1.1.-	An01g00710 An01g05820 An02g12790 An03g01690 An03g06320 An03g06570 An03g06580 An03g06590 An05g02590 An08g01020 An15g00500 An16g02880 An08g09280 An09g00010 An09g00030 An10g00120 An11g04720 An12g09330 An18g01060 An18g06670
	R04224	1	2-Methylprop-2-enoyl-CoA + H2O = (S)-3-Hydroxyisobutyryl-CoA	C03460 + C00001 = C06000	4.2.1.17	An01g06360 An02g02820 An02g05840 An02g07320 An03g03550 An07g00290 An09g02050 An14g00990 An14g06290 An15g01280
	R04225	1	3-Methyl-2-oxopentanoate + Lipoamide = S-(2-Methylbutanoyl)-dihydrolipoamide + CO2	C03465 + C00248 = C05118 + C00011	1.2.4.4	An09g02700 An13g03150
	R04236	0	Propane-1,2-diol 1-phosphate + NAD+ = Hydroxyacetone phosphate + NADH	C03894 + C00003 = C03505 + C00004	1.1.1.7	An14g02360
	R04238	1	N-Substituted aminoacyl-tRNA + H2O = N-Substituted amino acid + tRNA	C03880 + C00001 = C03523 + C00066	3.1.1.29	An04g06310 An04g06320 An17g01955
	R04241	0	ATP + Tetrahydrofolyl-[Glu](n) + L-Glutamate = ADP + Orthophosphate + Tetrahydrofolyl-[Glu](n)	C00002 + C03541 + C00025 = C00008 + C00009 + C03541	6.3.2.17	An02g02950 An04g01120 An04g02490 An04g09750
	R04247	1	CTP + (2-Aminoethyl)phosphonate = Pyrophosphate + CMP-2-aminoethylphosphonate	C00063 + C03557 = C00013 + C05673	2.7.7.14	An04g00140
	R04254	0	(R)-3-Hydroxybutanoyl-CoA = Poly-beta-hydroxybutyrate	C03561 = C06143	2.3.1.-	An01g01130 An01g01160 An01g02030 An03g06380 An01g04410 An01g06930 An01g06950 An01g08160 An01g10570 An01g11140 An01g12040 An01g13130 An02g03510 An02g05000 An02g08570 An02g09430 An11g05570 An03g01820 An09g01860 An03g05140 An11g04280 An12g02730 An15g07920 An04g04340 An11g09720 An04g05840 An04g05930 An04g09530 An04g09830 An05g00200 An05g02370 An07g01030 An07g09770 An12g05630 An08g00020 An08g00030 An0…
	R04257	1	3,4',5-Trihydroxystilbene = 3,3',4'5-Tetrahydroxystilbene	C03582 = C05901	1.14.-.-	An01g00680 An01g02810 An01g03250 An01g05900 An01g10030 An01g11880 An15g03990 An01g14990 An02g00150 An02g05080 An02g05170 An02g07930 An02g07980 An11g01150 An02g08860 An02g09420 An02g10940 An02g12600 An11g01550 An02g13980 An12g01150 An03g00580 An06g02700 An03g04730 An03g05460 An03g06460 An03g06480 An03g06500 An04g01320 An04g02950 An04g02970 An04g08360 An04g08440 An06g00760 An05g01120 An06g00630 An0…	An09g03500
	R04258	1	4-Chlorocatechol + Oxygen = 3-Chloro-cis,cis-muconate + H2O	C02375 + C00007 = C03585 + C00001	1.13.11.1	An01g10910 An02g08560 An06g00210 An07g07280 An13g02000
	R04274	1	ATP + RNA 3'-terminal-phosphate = AMP + Pyrophosphate + RNA terminal-2',3'-cyclic-phosphate	C00002 + C03638 = C00020 + C00013 + C04312	6.5.1.4	An16g08220
	R04277	1	2-Pyrone-4,6-dicarboxylate + H2O = 4-Carboxy-2-hydroxyhexa-2,4-dienedioate	C03671 + C00001 = C04451	3.1.1.57	An01g10960 An02g11080 An16g00160 An16g00450 An16g05790
	R04285	1	6-Pyruvoyltetrahydropterin + NADPH + H+ = 6-Lactoyl-5,6,7,8-tetrahydropterin + NADP+	C03684 + C00005 + C00080 = C04244 + C00006	1.1.1.153	An01g01080
	R04294	0	2'-Deoxyribonucleoside diphosphate + Oxidized thioredoxin + H2O = Ribonucleoside diphosphate + Thioredoxin	C04232 + C00343 + C00001 = C03723 + C00342	1.17.4.1	An04g01080 An14g06870
	R04300	1	4-(2-Aminoethyl)-1,2-benzenediol + H2O + Oxygen = 3,4-Dihydroxyphenylacetaldehyde + NH3 + H2O2	C03758 + C00001 + C00007 = C04043 + C00014 + C00027	1.4.3.4 1.4.3.6	An01g01840 An02g08270 An02g08370 An02g10920 An03g00730 An07g06400 An08g10800 An09g01550 An12g03290 An12g05210 An12g06010 An12g10150 An13g00710 An13g03560 An17g00010
	R04301	1	S-Adenosyl-L-methionine + 4-(2-Aminoethyl)-1,2-benzenediol = S-Adenosyl-L-homocysteine + 3-Methoxytyramine	C00019 + C03758 = C00021 + C05587	2.1.1.6	An04g04700 An15g02990 An11g08150 An17g00200 An15g05200 An18g00820
	R04304	1	4-Hydroxyphenylacetaldehyde + NADH = 4-Hydroxyphenylethanol + NAD+	C03765 + C00004 = C06044 + C00003	1.1.1.90	An01g00630 An02g12820
	R04306	1	4-Hydroxyphenylacetaldoxime = 4-Hydroxyphenylacetonitrile	C05602 = C03766	4.2.1.-	An01g06360 An02g05840 An03g04520 An04g08090 An08g03840 An09g02050 An09g03290 An11g06130 An13g02290 An14g06290 An17g00550
	R04309	1	5beta-Androstane-3,17-dione + NADH = 3alpha-Hydroxy-5beta-androstan-17-one + NAD+	C03772 + C00004 = C04373 + C00003	1.1.1.50	An07g03690
	R04310	1	5beta-Androstane-3,17-dione + NADPH = 3alpha-Hydroxy-5beta-androstan-17-one + NADP+	C03772 + C00005 = C04373 + C00006	1.1.1.50	An07g03690
	R04313	1	Protein N6,N6,N6-trimethyl-L-lysine + H2O = N6,N6,N6-Trimethyl-L-lysine + Protein	C05546 + C00001 = C03793 + C00017	3.4.-.-	An01g03590 An02g11420 An03g02525 An04g02850 An05g00050 An06g00190 An06g01380 An07g00580 An09g02370 An09g05420 An11g03000 An12g04380 An12g04700 An12g08370 An12g08560 An13g02620 An14g01120 An14g02840 An15g06660 An16g00930 An17g02095
	R04314	1	DNA containing 6-O-methylguanine + Protein cysteine = Protein S-methyl-L-cysteine + DNA containing guanine	C04250 + C02743 = C03800 + C11475	2.1.1.63	An07g05970 An17g01370
	R04319	0	trans-2,3-Didehydroacyl-CoA + NADP+ = trans,trans-2,3,4,5-Tetradehydroacyl-CoA + NADPH	C03815 + C00006 = C04512 + C00005	1.3.1.34	An15g02860
	R04320	1	(1,4-alpha-D-Galacturonide)n + H2O = (1,4-alpha-D-Galacturonide)n + D-Galacturonate	C03816 + C00001 = C03816 + C00333	3.2.1.67	An01g14650 An03g02080 An03g06740 An11g04040 An12g07500 An18g04810
	R04322	1	UDP-D-galactose + 2-(2-Hydroxyacyl)sphingosine = UDP + 1-(beta-D-Galactosyl)-2-(2-hydroxyacyl)sphingosine	C00052 + C03823 = C00015 + C04708	2.4.1.45	An04g08370
	R04323	1	2-Amino-3-carboxymuconate semialdehyde = 2-Aminomuconate semialdehyde + CO2	C04409 = C03824 + C00011	4.1.1.45	An01g10960 An01g11270 An02g05560 An02g08220 An02g11080 An07g00090 An07g02050 An08g09710 An10g00120 An12g10050 An13g00940 An14g06760 An16g00450 An16g05790 An18g00870
	R04325	1	10-Formyltetrahydrofolate + 5'-Phosphoribosylglycinamide = Tetrahydrofolate + 5'-Phosphoribosyl-N-formylglycinamide	C00234 + C03838 = C00101 + C04376	2.1.2.2	An02g02700 An02g02710
	R04326	1	5'-Phosphoribosylglycinamide + 5,10-Methenyltetrahydrofolate + H2O = 5'-Phosphoribosyl-N-formylglycinamide + Tetrahydrofolate	C03838 + C00445 + C00001 = C04376 + C00101	2.1.2.2	An02g02700 An02g02710
	R04328	1	Methostenol + 3 Oxygen + 3 NADPH + 3 H+ = 5alpha-Cholest-8-en-3beta-ol + CO2 + 4 H2O + 3 NADP+	C05111 + 3 C00007 + 3 = C03845 + C00011 + 4 C00001 + 3 C00006	1.1.1.170	An15g03090 An18g05470
	R04330	0	Androstan-3alpha,17beta-diol + NAD+ = 17beta-Hydroxyandrostan-3-one + NADH	C03852 + C00003 = C03917 + C00004	1.1.1.53	An03g01370
	R04331	1	GDPmannose + N,N'-Diacetylchitobiosyldiphosphodolichol = GDP + alpha-D-Mannosylchitobiosyldiphosphodolichol	C00096 + C04537 = C00035 + C04615	2.4.1.-	An01g04760 An01g09810 An02g02980 An02g03070 An02g07770 An02g07960 An02g09050 An02g09940 An02g12630 An03g01090 An03g02990 An03g05010 An03g05740 An04g01260 An04g02700 An04g04110 An04g04630 An18g00730 An04g05330 An04g05940 An04g06730 An04g08820 An04g09890 An05g01750 An11g07490 An05g02320 An06g01140 An07g03320 An07g06430 An08g07020 An08g09990 An09g03070 An12g01880 An12g02450 An12g07020 An14g03910 An1…
	R04337	1	N1-(5-Phospho-D-ribosyl)-AMP + H2O = 5-(5-Phospho-D-ribosylaminoformimino)-1-(5-phosphoribosyl)- imidazole-4-carboxamide	C03883 + C00001 = C04896	3.5.4.19	An01g12570
	R04352	1	3alpha-Hydroxy-5beta-androstan-17-one + UDPglucuronate = Etiocholan-3alpha-ol-17-one 3-glucuronide + UDP	C04373 + C00167 = C11136 + C00015	2.4.1.17	An06g01140 An11g09030 An16g05970
	R04353	1	2-Methoxyestrone + UDPglucuronate = 2-Methoxyestrone 3-glucuronide + UDP	C05299 + C00167 = C11132 + C00015	2.4.1.17	An06g01140 An11g09030 An16g05970
	R04354	1	2-Methoxyestradiol-17beta + UDPglucuronate = 2-Methoxy-estradiol-17beta 3-glucuronide + UDP	C05302 + C00167 = C11131 + C00015	2.4.1.17	An06g01140 An11g09030 An16g05970
	R04355	1	Acetyl-[acyl-carrier protein] + Malonyl-[acyl-carrier protein] = Acetoacetyl-[acp] + CO2 + Acyl-carrier protein	C03939 + C01209 = C05744 + C00011 + C00229	2.3.1.41 2.3.1.85 2.3.1.86	An02g14220 An03g05140 An11g04280 An12g02730 An15g07920 An08g10860 An08g10930 An09g01740 An09g01750 An09g01930 An09g02010 An10g00650 An12g01980 An12g01990 An14g01760
	R04371	0	Homoisocitrate = But-1-ene-1,2,4-tricarboxylate + H2O	C05662 = C04002 + C00001	4.2.1.36	An15g00350
	R04377	1	3-D-Glucosyl-1,2-diacylglycerol + UDPglucose = Diglucosyl-diacylglycerol + UDP	C04046 + C00029 = C06040 + C00015	2.4.1.-	An01g04760 An01g09810 An02g02980 An02g03070 An02g07770 An02g07960 An02g09050 An02g09940 An02g12630 An03g01090 An03g02990 An03g05010 An03g05740 An04g01260 An04g02700 An04g04110 An04g04630 An18g00730 An04g05330 An04g05940 An04g06730 An04g08820 An04g09890 An05g01750 An11g07490 An05g02320 An06g01140 An07g03320 An07g06430 An08g07020 An08g09990 An09g03070 An12g01880 An12g02450 An12g07020 An14g03910 An1…
	R04378	1	1-(5'-Phosphoribosyl)-5-amino-4-imidazolecarboxamide + Pyrophosphate = 5-Amino-4-imidazolecarboxyamide + 5-Phospho-alpha-D-ribose 1-diphosphate	C04677 + C00013 = C04051 + C00119	2.4.2.7	An12g00320
	R04379	1	5-Carboxymethyl-2-hydroxymuconate = 5-Carboxy-2-oxohept-3-enedioate	C04186 = C04052	5.3.3.10	An18g01060
	R04380	1	5-Carboxy-2-oxohept-3-enedioate = 2-Hydroxyhepta-2,4-dienedioate + CO2	C04052 = C05600 + C00011	4.1.1.68	An02g12790
	R04385	0	ATP + Holo-[carboxylase] + HCO3- = ADP + Orthophosphate + Carboxybiotin-carboxyl-carrier protein	C00002 + C06250 + C00288 = C00008 + C00009 + C04419	6.3.4.14	An07g04300 An12g04020 An15g02820
	R04390	1	alpha-Aminoadipoyl-S-acyl enzyme + NADPH + H+ = L-2-Aminoadipate 6-semialdehyde + Holo-Lys2 + NADP+	C05535 + C00005 + C00080 = C04076 + C11482 + C00006	1.2.1.31	An03g05680 An04g01150 An04g04380 An04g05420 An09g00450 An09g01260 An11g04250 An11g05500 An12g03950 An12g10090 An14g04760 An14g04850 An16g00600
	R04391	1	ATP + N-((R)-Pantothenoyl)-L-cysteine = ADP + (R)-4'-Phosphopantothenoyl-L-cysteine	C00002 + C04079 = C00008 + C04352	2.7.1.33	An02g00960 An02g13550 An04g01100 An08g09390
	R04399	0	4-Carboxy-4-hydroxy-2-oxoadipate = 4-Carboxy-2-hydroxy-cis,cis-muconate + H2O	C04115 = C04324 + C00001	4.2.1.-	An01g06360 An02g05840 An03g04520 An04g08090 An08g03840 An09g02050 An09g03290 An11g06130 An13g02290 An14g06290 An17g00550
	R04404	1	1-Phosphatidyl-D-myo-inositol 4,5-bisphosphate + H2O = 1-Phosphatidyl-1D-myo-inositol 4-phosphate + Orthophosphate	C04637 + C00001 = C01277 + C00009	3.1.3.36	An03g03860 An13g00020
	R04417	0	4-Hydroxy-4-methyl-2-oxoglutarate = 4-Carboxy-2-oxo-4-pentanoate + H2O	C04184 = C05854 + C00001	4.2.1.-	An01g06360 An02g05840 An03g04520 An04g08090 An08g03840 An09g02050 An09g03290 An11g06130 An13g02290 An14g06290 An17g00550
	R04418	1	2-Hydroxy-5-carboxymethylmuconate semialdehyde + NAD+ + H2O = 5-Carboxymethyl-2-hydroxymuconate + NADH	C04642 + C00003 + C00001 = C04186 + C00004	1.2.1.60	An10g00850
	R04424	1	2-Methylcitrate = (Z)-But-2-ene-1,2,3-tricarboxylate + H2O	C02225 = C04225 + C00001	4.2.1.79	An02g05600 An08g10870 An15g01780
	R04425	1	(Z)-But-2-ene-1,2,3-tricarboxylate + H2O = (2S,3R)-3-Hydroxybutane-1,2,3-tricarboxylate	C04225 + C00001 = C04593	4.2.1.99	An01g09930 An02g05600
	R04426	0	(2R,3S)-3-Isopropylmalate + NAD+ = (2S)-2-Isopropyl-3-oxosuccinate + NADH + H+	C04411 + C00003 = C04236 + C00004 + C00080	1.1.1.85	An01g08740 An01g14130 An04g10130 An04g10130
	R04427	1	S-Adenosyl-L-methionine + Zymosterol = S-Adenosyl-L-homocysteine + 24-Methylene-5alpha-cholest-8-en-3beta-ol	C00019 + C05437 = C00021 + C04525	2.1.1.41	An04g04210 An14g01590 An14g01980 An16g00300
	R04429	0	Butyryl-[acp] + NAD+ = But-2-enoyl-[acyl-carrier protein] + NADH	C05745 + C00003 = C04246 + C00004	1.3.1.9 2.3.1.86	An01g00050 An02g08310 An04g02300 An07g03290 An08g03740 An09g01740 An09g01750 An12g01980 An12g01990 An13g02940 An15g04140 An16g05340
	R04430	0	Butyryl-[acp] + NADP+ = But-2-enoyl-[acyl-carrier protein] + NADPH + H+	C05745 + C00006 = C04246 + C00005 + C00080	1.3.1.10	An08g03740 An13g02940
	R04432	0	Electron-transferring flavoprotein + Propanoyl-CoA = Reduced electron-transferring flavoprotein + Propenoyl-CoA	C04253 + C00100 = C04570 + C00894	1.3.99.3	An01g05030 An04g03290 An07g00260 An11g00400 An13g03940 An14g03240 An17g01150
	R04433	0	Reduced electron-transferring flavoprotein + Ubiquinone = Electron-transferring flavoprotein + Ubiquinol	C04570 + C00399 = C04253 + C00390	1.5.5.1	An16g03910
	R04441	1	(R)-2,3-Dihydroxy-3-methylbutanoate = 3-Methyl-2-oxobutanoic acid + H2O	C04272 = C00141 + C00001	4.2.1.9	An03g04520 An07g09870 An11g09270 An14g03280 An15g06700 An18g02550 An18g04160
	R04444	1	L-1-Pyrroline-3-hydroxy-5-carboxylate + NAD+ + 2 H2O = L-erythro-4-Hydroxyglutamate + NADH + H+	C04281 + C00003 + 2 C00001 = C05947 + C00004 + C00080	1.5.1.12	An02g02290 An07g05000 An11g06140 An11g10290
	R04445	1	L-1-Pyrroline-3-hydroxy-5-carboxylate + NADP+ + 2 H2O = L-erythro-4-Hydroxyglutamate + NADPH + H+	C04281 + C00006 + 2 C00001 = C05947 + C00005 + C00080	1.5.1.12	An02g02290 An07g05000 An11g06140 An11g10290
	R04448	1	ATP + 5-(2-Hydroxyethyl)-4-methylthiazole = ADP + 4-Methyl-5-(2-phosphoethyl)-thiazole	C00002 + C04294 = C00008 + C04327	2.7.1.50	An01g10620 An12g04660
	R04452	1	1-Alkyl-2-acetyl-sn-glycero-3-phosphocholine + H2O = 1-Organyl-2-lyso-sn-glycero-3-phosphocholine + Acetate	C04598 + C00001 = C04317 + C00033	3.1.1.47	An04g03850 An08g12200 An11g07530 An09g00640 An13g03550 An07g08010 An09g01050
	R04457	1	D-Ribose 5-phosphate + 5-Amino-6-(5'-phosphoribitylamino)uracil = 6,7-Dimethyl-8-(1-D-ribityl)lumazine + Orthophosphate	C00117 + C04454 = C04332 + C00009	2.5.1.9	An18g05130 An18g06810
	R04462	0	(3R)-3-Hydroxypalmitoyl-[acyl-carrier protein] = 2-Hexadecenoyl-[acyl-carrier protein] + H2O	C04633 = C04364 + C00001	4.2.1.61	An09g01750 An12g01990
	R04463	1	ATP + 5'-Phosphoribosyl-N-formylglycinamide + L-Glutamine + H2O = ADP + Orthophosphate + 2-(Formamido)-N1-(5'-phosphoribosyl)acetamidine + L-Glutamate	C00002 + C04376 + C00064 + C00001 = C00008 + C00009 + C04640 + C00025	6.3.5.3	An02g09960
	R04467	1	N-Acetyl-L-2-amino-6-oxopimelate + L-Glutamate = N6-Acetyl-LL-2,6-diaminoheptanedioate + 2-Oxoglutarate	C05539 + C00025 = C04390 + C00026	2.6.1.-	An01g10100 An01g12460 An02g00030 An02g05540 An02g11030 An04g05490 An07g09180 An08g01000 An12g02890 An15g02460	An08g01000
	R04478	0	2-Hydroxy-4-oxobutane-1,2,4-tricarboxylate = (E)-4-Oxobut-1-ene-1,2,4-tricarboxylate + H2O	C04551 = C04434 + C00001	4.2.1.83	An02g08220
	R04481	1	S-Adenosyl-L-methionine + 2-(3-Carboxy-3-aminopropyl)-L-histidine = S-Adenosyl-L-homocysteine + 2-[3-Carboxy-3-(methylammonio)propyl]-L-histidine	C00019 + C04441 = C00021 + C04692	2.1.1.98	An08g07220
	R04482	0	4-Carboxy-2-oxo-3-hexenedioate = 4-Carboxy-2-hydroxyhexa-2,4-dienedioate	C05364 = C04451	5.3.3.10	An18g01060
	R04483	0	3beta-Hydroxy-4beta-methyl-5alpha-cholest-7-ene-4alpha-carboxylate + NAD+ = 4alpha-Methyl-5alpha-cholest-7-en-3-one + CO2 + NADH	C04840 + C00003 = C04453 + C00011 + C00004	1.1.1.170	An15g03090 An18g05470
	R04488	1	4-Carboxy-2-hydroxymuconate semialdehyde + H2O = 4-Carboxy-2-oxo-4-pentanoate + Formate	C04484 + C00001 = C05854 + C00058	3.7.1.-	An08g07900
	R04494	1	UDP-N-acetyl-D-glucosamine + N-Acetyl-D-glucosaminyldiphosphodolichol = UDP + N,N'-Diacetylchitobiosyldiphosphodolichol	C00043 + C04500 = C00015 + C04537	2.4.1.141	An01g09110
	R04496	1	S-Adenosyl-L-methionine + Protein C-terminal S-farnesyl-L-cysteine = S-Adenosyl-L-homocysteine + Protein C-terminal S-farnesyl-L-cysteine methyl ester	C00019 + C04506 = C00021 + C04748	2.1.1.100	An03g03570 An03g05760 An12g03660
	R04499	1	1-(1-Alkenyl)-sn-glycero-3-phosphocholine + H2O = Alkenate + sn-glycero-3-Phosphocholine	C04517 + C00001 = C06015 + C00670	3.1.1.5	An02g13220 An09g01240 An04g03590 An05g01010 An07g01400 An09g04950 An12g07760 An16g03700 An18g01090
	R04502	1	GDPmannose + N,N'-Diacetylchitobiosyldiphosphodolichol = GDP + beta-D-Mannosyldiacetylchitobiosyldiphosphodolichol	C00096 + C04537 = C00035 + C05860	2.4.1.142	An06g01100
	R04513	1	Phosphatidylinositol-3,4,5-trisphosphate + H2O = 1-Phosphatidyl-D-myo-inositol 4,5-bisphosphate + Orthophosphate	C05981 + C00001 = C04637 + C00009	3.1.3.67	An02g04050 An02g04060
	R04515	1	2,3-Dioxo-L-gulonate + H2O = L-Xylonate + CO2	C04575 + C00001 = C05411 + C00011	4.1.1.-	An01g00710 An01g05820 An02g12790 An03g01690 An03g06320 An03g06570 An03g06580 An03g06590 An05g02590 An08g01020 An15g00500 An16g02880 An08g09280 An09g00010 An09g00030 An10g00120 An11g04720 An12g09330 An18g01060 An18g06670
	R04533	0	(3R)-3-Hydroxybutanoyl-[acyl-carrier protein] + NADP+ = Acetoacetyl-[acp] + NADPH	C04618 + C00006 = C05744 + C00005	1.1.1.100 2.3.1.85 2.3.1.86	An01g00060 An01g08150 An01g12400 An01g12520 An01g14000 An02g11820 An03g02840 An11g03220 An05g01380 An05g02050 An06g01980 An06g02000 An06g02610 An06g02710 An07g01830 An07g03950 An07g04320 An08g01930 An08g07520 An08g08400 An08g08480 An08g09360 An08g10860 An08g10930 An09g01740 An09g01750 An09g01930 An09g02010 An10g00630 An10g00650 An11g00750 An11g00760 An12g01980 An12g01990 An12g02320 An12g02700 An1…
	R04534	0	(3R)-3-Hydroxydecanoyl-[acyl-carrier protein] + NADP+ = 3-Oxodecanoyl-[acp] + NADPH	C04619 + C00006 = C05753 + C00005	1.1.1.100 2.3.1.85 2.3.1.86	An01g00060 An01g08150 An01g12400 An01g12520 An01g14000 An02g11820 An03g02840 An11g03220 An05g01380 An05g02050 An06g01980 An06g02000 An06g02610 An06g02710 An07g01830 An07g03950 An07g04320 An08g01930 An08g07520 An08g08400 An08g08480 An08g09360 An08g10860 An08g10930 An09g01740 An09g01750 An09g01930 An09g02010 An10g00630 An10g00650 An11g00750 An11g00760 An12g01980 An12g01990 An12g02320 An12g02700 An1…
	R04535	0	(3R)-3-Hydroxydecanoyl-[acyl-carrier protein] = trans-Dec-2-enoyl-[acp] + H2O	C04619 = C05754 + C00001	2.3.1.85 2.3.1.86 4.2.1.61	An08g10860 An08g10930 An09g01740 An09g01750 An09g02010 An10g00650 An12g01980 An12g01990 An12g01990
	R04536	0	(3R)-3-Hydroxyoctanoyl-[acyl-carrier protein] + NADP+ = 3-Oxooctanoyl-[acp] + NADPH	C04620 + C00006 = C05750 + C00005	1.1.1.100 2.3.1.85 2.3.1.86	An01g00060 An01g08150 An01g12400 An01g12520 An01g14000 An02g11820 An03g02840 An11g03220 An05g01380 An05g02050 An06g01980 An06g02000 An06g02610 An06g02710 An07g01830 An07g03950 An07g04320 An08g01930 An08g07520 An08g08400 An08g08480 An08g09360 An08g10860 An08g10930 An09g01740 An09g01750 An09g01930 An09g02010 An10g00630 An10g00650 An11g00750 An11g00760 An12g01980 An12g01990 An12g02320 An12g02700 An1…
	R04537	0	(3R)-3-Hydroxyoctanoyl-[acyl-carrier protein] = trans-Oct-2-enoyl-[acp] + H2O	C04620 = C05751 + C00001	2.3.1.85 2.3.1.86 4.2.1.61	An08g10860 An08g10930 An09g01740 An09g01750 An09g02010 An10g00650 An12g01980 An12g01990 An12g01990
	R04543	0	(3R)-3-Hydroxypalmitoyl-[acyl-carrier protein] + NADP+ = 3-Oxohexadecanoyl-[acp] + NADPH	C04633 + C00006 = C05762 + C00005	1.1.1.100 2.3.1.85 2.3.1.86	An01g00060 An01g08150 An01g12400 An01g12520 An01g14000 An02g11820 An03g02840 An11g03220 An05g01380 An05g02050 An06g01980 An06g02000 An06g02610 An06g02710 An07g01830 An07g03950 An07g04320 An08g01930 An08g07520 An08g08400 An08g08480 An08g09360 An08g10860 An08g10930 An09g01740 An09g01750 An09g01930 An09g02010 An10g00630 An10g00650 An11g00750 An11g00760 An12g01980 An12g01990 An12g02320 An12g02700 An1…
	R04544	0	(3R)-3-Hydroxypalmitoyl-[acyl-carrier protein] = trans-Hexadec-2-enoyl-[acp] + H2O	C04633 = C05763 + C00001	2.3.1.85 2.3.1.86 4.2.1.61	An08g10860 An08g10930 An09g01740 An09g01750 An09g02010 An10g00650 An12g01980 An12g01990 An12g01990
	R04546	1	CoA + 3alpha,7alpha-Dihydroxy-5beta-cholestanoyl-CoA = Propanoyl-CoA + Chenodeoxycholoyl-CoA	C00010 + C04644 = C00100 + C05337	2.3.1.16	An02g03320 An04g00740 An04g05720 An08g05400 An13g00590
	R04547	1	3alpha,7alpha-Dihydroxy-5beta-cholestanoyl-CoA + FAD = 3alpha,7alpha-Dihydroxy-5beta-cholest-24-enoyl-CoA + FADH2	C04644 + C00016 = C05447 + C01352	1.3.99.-	An01g12960
	R04549	1	UDP-2,3-bis(3-hydroxytetradecanoyl)glucosamine + H2O = UMP + 2,3-Bis(3-hydroxytetradecanoyl)-beta-D-glucosaminyl 1-phosphate	C04652 + C00001 = C00105 + C04824	3.6.1.-	An01g01390 An01g05780 An01g10870 An01g13280 An02g01790 An02g14450 An04g01570 An04g02030 An04g06840 An04g09170 An06g01130 An07g03320 An07g08330 An07g08490 An08g00730 An08g02850 An08g07060 An08g10390 An08g10560 An08g10570 An09g00690 An09g03160 An09g05640 An10g00360 An11g04670 An11g05440 An11g07150 An11g11210 An12g07160 An12g08790 An12g08800 An12g09910 An14g03200 An15g01510 An16g04450 An16g08120 An1…
	R04550	1	UDP-3-O-(3-hydroxytetradecanoyl)-D-glucosamine + (3R)-3-Hydroxytetradecanoyl-[acyl-carrier protein] = UDP-2,3-bis(3-hydroxytetradecanoyl)glucosamine + Acyl-carrier protein	C06022 + C04688 = C04652 + C00229	2.3.1.-	An01g01130 An01g01160 An01g02030 An03g06380 An01g04410 An01g06930 An01g06950 An01g08160 An01g10570 An01g11140 An01g12040 An01g13130 An02g03510 An02g05000 An02g08570 An02g09430 An11g05570 An03g01820 An09g01860 An03g05140 An11g04280 An12g02730 An15g07920 An04g04340 An11g09720 An04g05840 An04g05930 An04g09530 An04g09830 An05g00200 An05g02370 An07g01030 An07g09770 An12g05630 An08g00020 An08g00030 An0…
	R04554	0	D-erythro-1-(Imidazol-4-yl)glycerol 3-phosphate + L-Glutamate = 5'-Phospho-D-1-ribulosylformimine + L-Glutamine	C04666 + C00025 = C05569 + C00064	2.6.1.-	An01g10100 An01g12460 An02g00030 An02g05540 An02g11030 An04g05490 An07g09180 An08g01000 An12g02890 An15g02460	An08g01000
	R04556	0	(5Z)-(15S)-11alpha-Hydroxy-9,15-dioxoprostanoate + NAD+ = (5Z)-(15S)-11alpha-Hydroxy-9,15-dioxoprosta-13-enoate + NADH	C04671 + C00003 = C04743 + C00004	1.3.1.48	An14g02890
	R04557	0	(5Z)-(15S)-11alpha-Hydroxy-9,15-dioxoprostanoate + NADP+ = (5Z)-(15S)-11alpha-Hydroxy-9,15-dioxoprosta-13-enoate + NADPH	C04671 + C00006 = C04743 + C00005	1.3.1.48	An14g02890
	R04559	0	1-(5'-Phosphoribosyl)-5-amino-4-(N-succinocarboxamide)-imidazole = Fumarate + 1-(5'-Phosphoribosyl)-5-amino-4-imidazolecarboxamide	C04823 = C00122 + C04677	4.3.2.2	An14g01340 An02g04020
	R04560	1	10-Formyltetrahydrofolate + 1-(5'-Phosphoribosyl)-5-amino-4-imidazolecarboxamide = Tetrahydrofolate + 1-(5'-Phosphoribosyl)-5-formamido-4-imidazolecarboxamide	C00234 + C04677 = C00101 + C04734	2.1.2.3	An04g02060
	R04562	1	ATP + Biotin + Apo-[acetyl-CoA:carbon-dioxide ligase (ADP-forming)] = AMP + Pyrophosphate + [Acetyl-CoA:carbon-dioxide ligase (ADP-forming)]	C00002 + C00120 + C04735 = C00020 + C00013 + C04681	6.3.4.15	An16g06410
	R04563	1	ATP + Biotin + Apo-[methylmalonyl-CoA:pyruvate carboxyltransferase] = AMP + Pyrophosphate + [Methylmalonyl-CoA:pyruvate carboxyltransferase]	C00002 + C00120 + C04736 = C00020 + C00013 + C04682	6.3.4.9	An16g06410
	R04566	0	(3R)-3-Hydroxytetradecanoyl-[acyl-carrier protein] + NADP+ = 3-Oxotetradecanoyl-[acp] + NADPH	C04688 + C00006 = C05759 + C00005	1.1.1.100 2.3.1.85 2.3.1.86	An01g00060 An01g08150 An01g12400 An01g12520 An01g14000 An02g11820 An03g02840 An11g03220 An05g01380 An05g02050 An06g01980 An06g02000 An06g02610 An06g02710 An07g01830 An07g03950 An07g04320 An08g01930 An08g07520 An08g08400 An08g08480 An08g09360 An08g10860 An08g10930 An09g01740 An09g01750 An09g01930 An09g02010 An10g00630 An10g00650 An11g00750 An11g00760 An12g01980 An12g01990 An12g02320 An12g02700 An1…
	R04568	0	(3R)-3-Hydroxytetradecanoyl-[acyl-carrier protein] = trans-Tetradec-2-enoyl-[acp] + H2O	C04688 = C05760 + C00001	2.3.1.85 2.3.1.86 4.2.1.61	An08g10860 An08g10930 An09g01740 An09g01750 An09g02010 An10g00650 An12g01980 An12g01990 An12g01990
	R04575	1	UDP-N-acetyl-D-glucosamine + beta-D-Galactosyl-1,3-N-acetyl-alpha-D-galactosaminyl-R = UDP + beta-D-Galactosyl-1,3-(N-acetyl-beta-D-glucosaminyl-1,6)-N-acetyl-D- galactosaminyl-R	C00043 + C04750 = C00015 + C04902	2.4.1.102	An01g09460 An02g14960 An04g00250
	R04586	1	N-Acetyl-D-galactosaminyl-(N-acetylneuraminyl)-D-galactosyl-D- glucosylceramide + H2O = GM3 + N-Acetyl-D-galactosamine	C04884 + C00001 = C04730 + C01132	3.2.1.52	An01g01920 An02g07590 An03g02960 An09g02240 An06g02460 An09g02100 An16g09090
	R04587	1	UDP-3-O-(3-hydroxytetradecanoyl)-N-acetylglucosamine + H2O = UDP-3-O-(3-hydroxytetradecanoyl)-D-glucosamine + Acetate	C04738 + C00001 = C06022 + C00033	3.5.1.-	An01g06310 An01g07390 An01g07400 An01g07640 An01g11610 An01g14950 An02g14390 An03g04140 An04g07110 An12g04480 An07g07850 An07g08380 An09g06520 An11g05760 An11g06980 An11g08890 An12g10500 An14g00560 An14g06640 An15g01800 An15g02110 An15g05120 An18g04560
	R04591	1	ATP + 1-(5-Phospho-D-ribosyl)-5-amino-4-imidazolecarboxylate + L-Aspartate = ADP + Orthophosphate + 1-(5'-Phosphoribosyl)-5-amino-4-(N-succinocarboxamide)-imidazole	C00002 + C04751 + C00049 = C00008 + C00009 + C04823	6.3.2.6	An02g13190 An11g10140 An11g10150
	R04592	1	3alpha,7alpha,12alpha-Trihydroxy-5beta-cholestanoyl-CoA + FAD = 3alpha,7alpha,12alpha-Trihydroxy-5beta-cholest-24-enoyl-CoA + FADH2	C04760 + C00016 = C05460 + C01352	1.3.99.-	An01g12960
	R04620	1	2-Amino-4-hydroxy-6-(erythro-1,2,3-trihydroxypropyl)dihydropteridine triphosphate + 3 H2O = 2-Amino-4-hydroxy-6-(D-erythro-1,2,3-trihydroxypropyl)-7,8- dihydropteridine + 3 Orthophosphate	C04895 + 3 C00001 = C04874 + 3 C00009	3.1.3.1	An07g07520 An09g06330 An18g04040
	R04621	1	Dihydroneopterin phosphate + H2O = 2-Amino-4-hydroxy-6-(D-erythro-1,2,3-trihydroxypropyl)-7,8- dihydropteridine + Orthophosphate	C05925 + C00001 = C04874 + C00009	3.6.1.-	An01g01390 An01g05780 An01g10870 An01g13280 An02g01790 An02g14450 An04g01570 An04g02030 An04g06840 An04g09170 An06g01130 An07g03320 An07g08330 An07g08490 An08g00730 An08g02850 An08g07060 An08g10390 An08g10560 An08g10570 An09g00690 An09g03160 An09g05640 An10g00360 An11g04670 An11g05440 An11g07150 An11g11210 An12g07160 An12g08790 An12g08800 An12g09910 An14g03200 An15g01510 An16g04450 An16g08120 An1…
	R04634	1	N-Acetyl-D-galactosaminyl-(N-acetylneuraminyl)-D-galactosyl-D- glucosylceramide + H2O = GA2 + N-Acetylneuraminate	C04884 + C00001 = C06135 + C00270	3.2.1.18	An01g14450 An02g11625 An03g01680 An07g06750
	R04638	1	2-Amino-4-hydroxy-6-(erythro-1,2,3-trihydroxypropyl)dihydropteridine triphosphate + H2O = Dihydroneopterin phosphate + Pyrophosphate	C04895 + C00001 = C05925 + C00013	3.6.1.-	An01g01390 An01g05780 An01g10870 An01g13280 An02g01790 An02g14450 An04g01570 An04g02030 An04g06840 An04g09170 An06g01130 An07g03320 An07g08330 An07g08490 An08g00730 An08g02850 An08g07060 An08g10390 An08g10560 An08g10570 An09g00690 An09g03160 An09g05640 An10g00360 An11g04670 An11g05440 An11g07150 An11g11210 An12g07160 An12g08790 An12g08800 An12g09910 An14g03200 An15g01510 An16g04450 An16g08120 An1…
	R04639	1	2,5-Diamino-6-(5'-triphosphoryl-3',4'-trihydroxy-2'-oxopentyl)- amino-4-oxopyrimidine = 2-Amino-4-hydroxy-6-(erythro-1,2,3-trihydroxypropyl)dihydropteridine triphosphate + H2O	C06148 = C04895 + C00001	3.5.4.16	An09g05310
	R04640	1	5-(5-Phospho-D-ribosylaminoformimino)-1-(5-phosphoribosyl)- imidazole-4-carboxamide = N-(5'-Phospho-D-1'-ribulosylformimino)-5-amino-1-(5''-phospho-D- ribosyl)-4-imidazolecarboxamide	C04896 = C04916	5.3.1.16	An17g01640
	R04650	1	N-Acetylneuraminyl-D-galactosyl-N-acetyl-D-galactosaminyl-(N- acetylneuraminyl)-D-galactosyl-D-glucosylceramide + H2O = D-Galactosyl-N-acetyl-D-galactosaminyl-(N-acetylneuraminyl)-D- galactosyl-D-glucosylceramide + N-Acetylneuraminate	C04927 + C00001 = C04911 + C00270	3.2.1.18	An01g14450 An02g11625 An03g01680 An07g06750
	R04655	1	N-(5'-Phospho-D-1'-ribulosylformimino)-5-amino-1-(5''-phospho-D- ribosyl)-4-imidazolecarboxamide + H2O = 5'-Phospho-D-1-ribulosylformimine + 1-(5'-Phosphoribosyl)-5-amino-4-imidazolecarboxamide	C04916 + C00001 = C05569 + C04677	3.5.1.-	An01g06310 An01g07390 An01g07400 An01g07640 An01g11610 An01g14950 An02g14390 An03g04140 An04g07110 An12g04480 An07g07850 An07g08380 An09g06520 An11g05760 An11g06980 An11g08890 An12g10500 An14g00560 An14g06640 An15g01800 An15g02110 An15g05120 An18g04560
	R04658	1	2,3,2'3'-Tetrakis(3-hydroxytetradecanoyl)-D-glucosaminyl-1,6-beta-D- glucosamine 1,4'-bisphosphate + CMP-3-deoxy-D-manno-octulosonate = 3-Deoxy-D-manno-octulosonyl-lipid IV(A) + CMP	C04919 + C04121 = C06024 + C00055	2.-.-.-	An01g09330 An02g14560 An03g02650 An09g02460 An05g02310 An12g09660 An12g09670 An13g01160 An15g00630 An19g00150
	R04662	1	UDP-N-acetyl-D-glucosamine + N-Acetyl-beta-D-glucosaminyl-1,2-alpha-D-mannosyl-1,3-(R1)-beta-D- mannosyl-R2 = UDP + N-Acetyl-beta-D-glucosaminyl-1,4-(N-acetyl-beta-D-glucosaminyl-1,2)- alpha-D-mannosyl-1,3-beta-D-mannosyl-R	C00043 + C04880 = C00015 + C04943	2.4.1.145	An01g06350 An12g06180
	R04666	1	3-Ureidoisobutyrate + H2O = 3-Aminoisobutanoate + CO2 + NH3	C05100 + C00001 = C05145 + C00011 + C00014	3.5.1.6	An06g01880 An12g10500
	R04669	1	14-Demethyllanosterol + 6 Oxygen + 6 NADPH + 6 H+ = Zymosterol + 2 CO2 + 8 H2O + 6 NADP+	C05108 + 6 C00007 + 6 C00005 + 6 C00080 = C05437 + 2 C00011 + 8 C00001 + 6 C00006	1.1.1.170	An15g03090 An18g05470
	R04671	1	4alpha-Methylcholesta-8-en-3beta-ol = Methostenol	C05110 = C05111	5.3.3.5	An01g03350 An01g13260 An02g05150
	R04672	1	2-(alpha-Hydroxyethyl)thiamine diphosphate + Pyruvate = (S)-2-Acetolactate + Thiamin diphosphate	C05125 + C00022 = C06010 + C00068	2.2.1.6	An04g01610 An16g04170
	R04673	1	2-Oxobutanoate + 2-(alpha-Hydroxyethyl)thiamine diphosphate = (S)-2-Aceto-2-hydroxybutanoate + Thiamin diphosphate	C00109 + C05125 = C06006 + C00068	2.2.1.6	An04g01610 An16g04170
	R04674	1	N-Methylhistamine + H2O + Oxygen = Methylimidazole acetaldehyde + NH3 + H2O2	C05127 + C00001 + C00007 = C05827 + C00014 + C00027	1.4.3.4	An01g01840 An02g08270 An02g08370 An08g10800 An12g03290 An12g05210 An12g06010 An12g10150 An13g03560
	R04675	1	17alpha-Hydroxypregnenolone + NADPH + H+ + Oxygen = 17alpha,21-Dihydroxypregnenolone + NADP+ + H2O	C05138 + C00005 + C00080 + C00007 = C05487 + C00006 + C00001	1.14.99.10	An06g02660
	R04676	1	17alpha,20alpha-Dihydroxycholesterol + NADPH + H+ + Oxygen = 17alpha-Hydroxypregnenolone + 4-Methylpentanal + NADP+ + H2O	C05499 + C00005 + C00080 + C00007 = C05138 + C02373 + C00006 + C00001	1.14.15.6	An09g00560 An09g03210
	R04678	1	16alpha-Hydroxydehydroepiandrosterone + NAD+ = 16alpha-Hydroxyandrost-4-ene-3,17-dione + H+ + NADH	C05139 + C00003 = C05140 + C00080 + C00004	1.1.1.145	An15g03090 An18g05470
	R04680	1	16alpha-Hydroxydehydroepiandrosterone + NADP+ = 16alpha-Hydroxyandrost-4-ene-3,17-dione + H+ + NADPH	C05139 + C00006 = C05140 + C00080 + C00005	1.1.1.145	An15g03090 An18g05470
	R04681	0	Estriol + NAD+ = 16alpha-Hydroxyestrone + NADH + H+	C05141 + C00003 = C05300 + C00004 + C00080	1.1.1.62	An02g03570 An02g10680 An04g05000 An08g05320 An08g10110 An09g00620 An15g04280 An18g05210
	R04682	0	Estriol + NADP+ = 16alpha-Hydroxyestrone + NADPH + H+	C05141 + C00006 = C05300 + C00005 + C00080	1.1.1.62	An02g03570 An02g10680 An04g05000 An08g05320 An08g10110 An09g00620 An15g04280 An18g05210
	R04683	1	UDPglucuronate + Estriol = UDP + 16-Glucuronide-estriol	C00167 + C05141 = C00015 + C05504	2.4.1.17	An06g01140 An11g09030 An16g05970
	R04710	0	S-Adenosyl-L-methionine + Dihydroflavodoxin + [Pyruvate formate-lyase]-glycine = 5'-Deoxyadenosine + Methionine + Flavodoxin + [Pyruvate formate-lyase]-glycine radical	C00019 + C05196 + C05197 = C05198 + C01733 + C05199 + C05312	1.97.1.4	An15g05820
	R04711	1	S-Adenosyl-L-methionine + 3-Hexaprenyl-4,5-dihydroxybenzoate = S-Adenosyl-L-homocysteine + 3-Hexaprenyl-4-hydroxy-5-methoxybenzoate	C00019 + C05200 = C00021 + C05313	2.1.1.114	An04g06490
	R04712	1	3-Hexaprenyl-4,5-dihydroxybenzoate = 2-Hexaprenylphenol + CO2	C05200 = C05800 + C00011	4.1.1.-	An01g00710 An01g05820 An02g12790 An03g01690 An03g06320 An03g06570 An03g06580 An03g06590 An05g02590 An08g01020 An15g00500 An16g02880 An08g09280 An09g00010 An09g00030 An10g00120 An11g04720 An12g09330 An18g01060 An18g06670
	R04723	1	Acetyl-CoA + 5,6,8,14-Tetradehydro-3,6-dimethoxy-17-methyl-morphinan-4,7-diol = CoA + 7-O-Acetylsalutaridinol	C00024 + C05220 = C00010 + C05322	2.3.1.150	An16g03140
	R04724	0	Dodecanoyl-[acyl-carrier protein] + NAD+ = trans-Dodec-2-enoyl-[acp] + NADH	C05223 + C00003 = C05758 + C00004	1.3.1.9 2.3.1.86	An01g00050 An02g08310 An04g02300 An07g03290 An08g03740 An09g01740 An09g01750 An12g01980 An12g01990 An13g02940 An15g04140 An16g05340
	R04725	0	Dodecanoyl-[acyl-carrier protein] + NADP+ = trans-Dodec-2-enoyl-[acp] + NADPH + H+	C05223 + C00006 = C05758 + C00005 + C00080	1.3.1.10 2.3.1.85	An08g03740 An08g10860 An08g10930 An09g01740 An09g02010 An10g00650 An12g01980 An13g02940
	R04726	1	Dodecanoyl-[acyl-carrier protein] + Malonyl-[acyl-carrier protein] = 3-Oxotetradecanoyl-[acp] + CO2 + Acyl-carrier protein	C05223 + C01209 = C05759 + C00011 + C00229	2.3.1.41 2.3.1.85 2.3.1.86	An02g14220 An03g05140 An11g04280 An12g02730 An15g07920 An08g10860 An08g10930 An09g01740 An09g01750 An09g01930 An09g02010 An10g00650 An12g01980 An12g01990 An14g01760
	R04729	0	(2S)-2-Methylacyl-CoA = (2R)-2-Methylacyl-CoA	C05232 = C05329	5.1.99.4	An07g00760 An09g06420 An11g10300 An18g05120
	R04730	1	ATP + Detyrosinated alpha-tubulin + L-Tyrosine = alpha-Tubulin + ADP + Orthophosphate	C00002 + C05234 + C00082 = C01392 + C00008 + C00009	6.3.2.25	An16g04080 An17g00420
	R04732	1	5-Amino-4-imidazole carboxylate = 5-Aminoimidazole + CO2	C05516 = C05239 + C00011	4.1.1.-	An01g00710 An01g05820 An02g12790 An03g01690 An03g06320 An03g06570 An03g06580 An03g06590 An05g02590 An08g01020 An15g00500 An16g02880 An08g09280 An09g00010 An09g00030 An10g00120 An11g04720 An12g09330 An18g01060 An18g06670
	R04734	0	(6R)-6-(L-erythro-1,2-Dihydroxypropyl)-5,6,7,8-tetrahydro-4a- hydroxypterin = (6R)-6-(L-erythro-1,2-Dihydroxypropyl)-7,8-dihydro-6H-pterin + H2O	C06486 = C06487 + C00001	4.2.1.96	An02g01490
	R04737	0	(S)-3-Hydroxyhexadecanoyl-CoA + NAD+ = 3-Oxopalmitoyl-CoA + NADH	C05258 + C00003 = C05259 + C00004	1.1.1.35	An01g09740 An11g08060 An02g04110 An11g01390 An12g03260 An12g04990 An14g00990 An19g00140
	R04738	0	(S)-3-Hydroxyhexadecanoyl-CoA = trans-Hexadec-2-enoyl-CoA + H2O	C05258 = C05272 + C00001	4.2.1.17	An01g06360 An02g02820 An02g05840 An02g07320 An03g03550 An07g00290 An09g02050 An14g00990 An14g06290 An15g01280
	R04739	0	(S)-3-Hydroxytetradecanoyl-CoA + NAD+ = 3-Oxotetradecanoyl-CoA + NADH	C05260 + C00003 = C05261 + C00004	1.1.1.35	An01g09740 An11g08060 An02g04110 An11g01390 An12g03260 An12g04990 An14g00990 An19g00140
	R04740	0	(S)-3-Hydroxytetradecanoyl-CoA = trans-Tetradec-2-enoyl-CoA + H2O	C05260 = C05273 + C00001	4.2.1.17	An01g06360 An02g02820 An02g05840 An02g07320 An03g03550 An07g00290 An09g02050 An14g00990 An14g06290 An15g01280
	R04741	0	(S)-3-Hydroxydodecanoyl-CoA + NAD+ = 3-Oxododecanoyl-CoA + NADH	C05262 + C00003 = C05263 + C00004	1.1.1.35	An01g09740 An11g08060 An02g04110 An11g01390 An12g03260 An12g04990 An14g00990 An19g00140
	R04742	0	Decanoyl-CoA + Acetyl-CoA = CoA + 3-Oxododecanoyl-CoA	C05274 + C00024 = C00010 + C05263	2.3.1.16	An02g03320 An04g00740 An04g05720 An08g05400 An13g00590
	R04743	0	(S)-Hydroxydecanoyl-CoA + NAD+ = 3-Oxodecanoyl-CoA + NADH	C05264 + C00003 = C05265 + C00004	1.1.1.35	An01g09740 An11g08060 An02g04110 An11g01390 An12g03260 An12g04990 An14g00990 An19g00140
	R04744	0	(S)-Hydroxydecanoyl-CoA = trans-Dec-2-enoyl-CoA + H2O	C05264 = C05275 + C00001	4.2.1.17	An01g06360 An02g02820 An02g05840 An02g07320 An03g03550 An07g00290 An09g02050 An14g00990 An14g06290 An15g01280
	R04745	0	(S)-Hydroxyoctanoyl-CoA + NAD+ = 3-Oxooctanoyl-CoA + NADH	C05266 + C00003 = C05267 + C00004	1.1.1.35	An01g09740 An11g08060 An02g04110 An11g01390 An12g03260 An12g04990 An14g00990 An19g00140
	R04746	0	(S)-Hydroxyoctanoyl-CoA = trans-Oct-2-enoyl-CoA + H2O	C05266 = C05276 + C00001	4.2.1.17	An01g06360 An02g02820 An02g05840 An02g07320 An03g03550 An07g00290 An09g02050 An14g00990 An14g06290 An15g01280
	R04747	0	Hexanoyl-CoA + Acetyl-CoA = CoA + 3-Oxooctanoyl-CoA	C05270 + C00024 = C00010 + C05267	2.3.1.16	An02g03320 An04g00740 An04g05720 An08g05400 An13g00590
	R04748	0	(S)-Hydroxyhexanoyl-CoA + NAD+ = 3-Oxohexanoyl-CoA + NADH	C05268 + C00003 = C05269 + C00004	1.1.1.35	An01g09740 An11g08060 An02g04110 An11g01390 An12g03260 An12g04990 An14g00990 An19g00140
	R04749	0	(S)-Hydroxyhexanoyl-CoA = trans-Hex-2-enoyl-CoA + H2O	C05268 = C05271 + C00001	4.2.1.17	An01g06360 An02g02820 An02g05840 An02g07320 An03g03550 An07g00290 An09g02050 An14g00990 An14g06290 An15g01280
	R04751	1	Hexanoyl-CoA + FAD = trans-Hex-2-enoyl-CoA + FADH2	C05270 + C00016 = C05271 + C01352	1.3.99.3 1.3.99.13 1.3.3.6	An01g05030 An04g03290 An05g01410 An11g04940 An07g00260 An11g00400 An13g03940 An14g03240 An17g01150
	R04753	1	trans-Dec-2-enoyl-CoA + NADPH + H+ = Decanoyl-CoA + NADP+	C05275 + C00005 + C00080 = C05274 + C00006	1.3.1.38	An01g00120
	R04754	1	Decanoyl-CoA + FAD = trans-Dec-2-enoyl-CoA + FADH2	C05274 + C00016 = C05275 + C01352	1.3.99.3 1.3.99.13 1.3.3.6	An01g05030 An04g03290 An05g01410 An11g04940 An07g00260 An11g00400 An13g03940 An14g03240 An17g01150
	R04756	0	cis,cis-3,6-Dodecadienoyl-CoA = trans,cis-Lauro-2,6-dienoyl-CoA	C05280 = C05279	5.3.3.8	An07g00290
	R04764	1	2-Hydroxyestradiol-17beta + S-Adenosyl-L-methionine = 2-Methoxyestradiol-17beta + S-Adenosyl-L-homocysteine	C05301 + C00019 = C05302 + C00021	2.1.1.-	An01g02640 An01g07720 An01g08230 An01g09170 An01g12180 An01g15010 An03g05430 An02g00450 An02g08430 An02g14660 An02g14920 An03g01710 An03g05480 An03g05790 An03g05990 An04g04340 An11g09720 An04g06270 An04g09390 An04g09520 An07g02250 An08g06590 An08g06890 An08g07080 An09g00220 An09g01930 An09g02810 An11g00050 An11g00070 An11g00280 An11g03920 An11g05960 An11g06590 An11g06660 An11g08080 An12g02650 An1…
	R04773	1	ATP + Selenomethionine + tRNA(Met) = AMP + Pyrophosphate + Selenomethionyl-tRNA(Met)	C00002 + C05335 + C01647 = C00020 + C00013 + C05336	6.1.1.10	An04g02230 An08g00510 An15g06260
	R04777	1	4-Hydroxyphenylacetyl-CoA + Glycine = 4-Hydroxyphenylacetylglycine + CoA	C05338 + C00037 = C05596 + C00010	2.3.1.-	An01g01130 An01g01160 An01g02030 An03g06380 An01g04410 An01g06930 An01g06950 An01g08160 An01g10570 An01g11140 An01g12040 An01g13130 An02g03510 An02g05000 An02g08570 An02g09430 An11g05570 An03g01820 An09g01860 An03g05140 An11g04280 An12g02730 An15g07920 An04g04340 An11g09720 An04g05840 An04g05930 An04g09530 An04g09830 An05g00200 An05g02370 An07g01030 An07g09770 An12g05630 An08g00020 An08g00030 An0…
	R04778	1	GDP-4-dehydro-6-deoxy-L-mannose + NADPH = GDP-6-deoxy-L-mannose + NADP+	C05344 + C00005 = C05386 + C00006	1.1.1.133	An02g10660
	R04779	1	ATP + beta-D-Fructose 6-phosphate = ADP + beta-D-Fructose 1,6-bisphosphate	C00002 + C00085 = C00008 + C00354	2.7.1.11	An18g01670
	R04780	1	beta-D-Fructose 1,6-bisphosphate + H2O = beta-D-Fructose 6-phosphate + Orthophosphate	C00354 + C00001 = C00085 + C00009	3.1.3.11	An04g05300
	R04784	1	2,3-Dioxo-L-gulonate + H2O = L-Lyxonate + CO2	C04575 + C00001 = C05412 + C00011	4.1.1.-	An01g00710 An01g05820 An02g12790 An03g01690 An03g06320 An03g06570 An03g06580 An03g06590 An05g02590 An08g01020 An15g00500 An16g02880 An08g09280 An09g00010 An09g00030 An10g00120 An11g04720 An12g09330 An18g01060 An18g06670
	R04785	1	L-Dehydroascorbate + H2O = 2,3-Dioxo-L-gulonate	C05422 + C00001 = C04575	3.1.1.17	An04g03420 An08g00490 An12g01570
	R04786	1	Phytoene = Phytofluene + Hydrogen	C05413 = C05414 + C00282	1.3.99.-	An01g12960
	R04787	0	Phytofluene = zeta-Carotene	C05414 = C05430	1.3.99.-	An01g12960
	R04789	1	5-Cholestene + Oxygen + NADPH + H+ = 5,6beta-Epoxy-5beta-cholestane + NADP+ + H2O	C05416 + C00007 + C00005 + C00080 = C05417 + C00006 + C00001	1.14.13.-	An01g08500 An01g09760 An01g11280 An03g02320 An03g03330 An03g05310 An03g06390 An04g02970 An04g04680 An04g09550 An05g02570 An07g01870 An07g05610 An08g06720 An08g09760 An09g00590 An09g01070 An09g01440 An11g01750 An11g08030 An11g10200 An12g04370 An12g06490 An12g07380 An12g07390 An12g10250 An14g01258 An14g01260 An14g01660 An14g03430 An16g04210 An16g06500 An18g01350	An12g07390
	R04790	0	5-Cholestene + NADPH = 5,6beta-Epoxy-5alpha-cholestane + NADP+ + H2O	C05416 + C00005 = C05423 + C00006 + C00001	1.14.13.-	An01g08500 An01g09760 An01g11280 An03g02320 An03g03330 An03g05310 An03g06390 An04g02970 An04g04680 An04g09550 An05g02570 An07g01870 An07g05610 An08g06720 An08g09760 An09g00590 An09g01070 An09g01440 An11g01750 An11g08030 An11g10200 An12g04370 An12g06490 An12g07380 An12g07390 An12g10250 An14g01258 An14g01260 An14g01660 An14g03430 An16g04210 An16g06500 An18g01350	An12g07390
	R04804	1	Zymosterol = 5alpha-Cholesta-7,24-dien-3beta-ol	C05437 = C05439	5.3.3.5	An01g03350 An01g13260 An02g05150
	R04806	1	3alpha,7alpha-Dihydroxy-5beta-cholestane + NADPH + Oxygen + H+ = 3alpha,7alpha,26-Trihydroxy-5beta-cholestane + NADP+ + H2O	C05452 + C00005 + C00007 + C00080 = C05444 + C00006 + C00001	1.14.13.15	An02g00150 An04g08410 An05g00500
	R04807	1	3alpha,7alpha,12alpha-Trihydroxy-5beta-cholestane + Oxygen + NADPH + H+ = 3alpha,7alpha,12alpha,26-Tetrahydroxy-5beta-cholestane + NADP+ + H2O	C05454 + C00007 + C00005 + C00080 = C05446 + C00006 + C00001	1.14.13.15	An02g00150 An04g08410 An05g00500
	R04809	1	3alpha,7alpha-Dihydroxy-5beta-cholest-24-enoyl-CoA + H2O = 3alpha,7alpha,24-Trihydroxy-5beta-cholestanoyl-CoA	C05447 + C00001 = C05448	4.2.1.-	An01g06360 An02g05840 An03g04520 An04g08090 An08g03840 An09g02050 An09g03290 An11g06130 An13g02290 An14g06290 An17g00550
	R04811	1	CoA + 3alpha,7alpha-Dihydroxy-5beta-24-oxocholestanoyl-CoA = Propanoyl-CoA + Chenodeoxyglycocholoyl-CoA	C00010 + C05449 = C00100 + C05461	2.3.1.16	An02g03320 An04g00740 An04g05720 An08g05400 An13g00590
	R04813	1	3alpha,7alpha,12alpha-Trihydroxy-5beta-cholest-24-enoyl-CoA + H2O = 3alpha,7alpha,12alpha,24-Tetrahydroxy-5beta-cholestanoyl-CoA	C05460 + C00001 = C05450	4.2.1.-	An01g06360 An02g05840 An03g04520 An04g08090 An08g03840 An09g02050 An09g03290 An11g06130 An13g02290 An14g06290 An17g00550
	R04818	1	7alpha-Hydroxy-5beta-cholestan-3-one + NADH + H+ = 3alpha,7alpha-Dihydroxy-5beta-cholestane + NAD+	C05451 + C00004 + C00080 = C05452 + C00003	1.1.1.53 1.1.1.50	An03g01370 An07g03690
	R04819	1	7alpha-Hydroxy-5beta-cholestan-3-one + NADPH + H+ = 3alpha,7alpha-Dihydroxy-5beta-cholestane + NADP+	C05451 + C00005 + C00080 = C05452 + C00006	1.1.1.53 1.1.1.50	An03g01370 An07g03690
	R04824	1	7alpha,12alpha-Dihydroxy-5beta-cholestan-3-one + NADH + H+ = 3alpha,7alpha,12alpha-Trihydroxy-5beta-cholestane + NAD+	C05453 + C00004 + C00080 = C05454 + C00003	1.1.1.53 1.1.1.50	An03g01370 An07g03690
	R04825	1	7alpha,12alpha-Dihydroxy-5beta-cholestan-3-one + NADPH + H+ = 3alpha,7alpha,12alpha-Trihydroxy-5beta-cholestane + NADP+	C05453 + C00005 + C00080 = C05454 + C00006	1.1.1.53 1.1.1.50	An03g01370 An07g03690
	R04826	1	7alpha-Hydroxycholest-4-en-3-one + H+ + Oxygen + NADPH = 7alpha,12alpha-Dihydroxycholest-4-en-3-one + NADP+ + H2O	C05455 + C00080 + C00007 + C00005 = C05457 + C00006 + C00001	1.14.13.-	An01g08500 An01g09760 An01g11280 An03g02320 An03g03330 An03g05310 An03g06390 An04g02970 An04g04680 An04g09550 An05g02570 An07g01870 An07g05610 An08g06720 An08g09760 An09g00590 An09g01070 An09g01440 An11g01750 An11g08030 An11g10200 An12g04370 An12g06490 An12g07380 An12g07390 An12g10250 An14g01258 An14g01260 An14g01660 An14g03430 An16g04210 An16g06500 An18g01350	An12g07390
	R04827	1	7alpha,12alpha-Dihydroxycholest-4-en-3-one = 7alpha,12alpha-Dihydroxy-5alpha-cholestan-3-one	C05457 = C05458	1.3.99.5	An04g01740 An04g05930
	R04829	1	17alpha,21-Dihydroxy-5beta-pregnane-3,11,20-trione + NADH + H+ = Urocortisone + NAD+	C05469 + C00004 + C00080 = C05470 + C00003	1.1.1.50	An07g03690
	R04830	1	17alpha,21-Dihydroxy-5beta-pregnane-3,11,20-trione + H+ + NADPH = Urocortisone + NADP+	C05469 + C00080 + C00005 = C05470 + C00006	1.1.1.50	An07g03690
	R04831	1	Urocortisone + NADH + H+ = Cortolone + NAD+	C05470 + C00004 + C00080 = C05481 + C00003	1.1.1.53	An03g01370
	R04832	1	11beta,17alpha,21-Trihydroxy-5beta-pregnane-3,20-dione + NADH + H+ = Urocortisol + NAD+	C05471 + C00004 + C00080 = C05472 + C00003	1.1.1.50	An07g03690
	R04833	1	11beta,17alpha,21-Trihydroxy-5beta-pregnane-3,20-dione + NADPH + H+ = Urocortisol + NADP+	C05471 + C00005 + C00080 = C05472 + C00006	1.1.1.50	An07g03690
	R04834	1	Urocortisol + NADH + H+ = Cortol + NAD+	C05472 + C00004 + C00080 = C05482 + C00003	1.1.1.53	An03g01370
	R04835	1	11beta,21-Dihydroxy-3,20-oxo-5beta-pregnan-18-al + NADH + H+ = 3alpha,11beta,21-Trihydroxy-20-oxo-5beta-pregnan-18-al + NAD+	C05473 + C00004 + C00080 = C05474 + C00003	1.1.1.50	An07g03690
	R04836	1	11beta,21-Dihydroxy-3,20-oxo-5beta-pregnan-18-al + NADPH + H+ = 3alpha,11beta,21-Trihydroxy-20-oxo-5beta-pregnan-18-al + NADP+	C05473 + C00005 + C00080 = C05474 + C00006	1.1.1.50	An07g03690
	R04837	1	11beta,21-Dihydroxy-5beta-pregnane-3,20-dione + NADH + H+ = Tetrahydrocorticosterone + NAD+	C05475 + C00004 + C00080 = C05476 + C00003	1.1.1.50	An07g03690
	R04838	1	11beta,21-Dihydroxy-5beta-pregnane-3,20-dione + NADPH + H+ = Tetrahydrocorticosterone + NADP+	C05475 + C00005 + C00080 = C05476 + C00006	1.1.1.50	An07g03690
	R04842	1	21-Hydroxy-5beta-pregnane-3,11,20-trione + NADH + H+ = 3alpha,21-Dihydroxy-5beta-pregnane-11,20-dione + NAD+	C05477 + C00004 + C00080 = C05478 + C00003	1.1.1.50	An07g03690
	R04843	1	21-Hydroxy-5beta-pregnane-3,11,20-trione + NADPH + H+ = 3alpha,21-Dihydroxy-5beta-pregnane-11,20-dione + NADP+	C05477 + C00005 + C00080 = C05478 + C00006	1.1.1.50	An07g03690
	R04844	1	3alpha,21-Dihydroxy-5beta-pregnane-11,20-dione + NADH + H+ = 3alpha,20alpha,21-Trihydroxy-5beta-pregnane-11-one + NAD+	C05478 + C00004 + C00080 = C05483 + C00003	1.1.1.53	An03g01370
	R04845	1	5beta-Pregnane-3,20-dione + NADH + H+ = 3alpha-Hydroxy-5beta-pregnane-20-one + NAD+	C05479 + C00004 + C00080 = C05480 + C00003	1.1.1.50	An07g03690
	R04846	1	5beta-Pregnane-3,20-dione + NADPH + H+ = 3alpha-Hydroxy-5beta-pregnane-20-one + NADP+	C05479 + C00005 + C00080 = C05480 + C00006	1.1.1.50	An07g03690
	R04847	1	3alpha-Hydroxy-5beta-pregnane-20-one + NADH + H+ = Pregnanediol + NAD+	C05480 + C00004 + C00080 = C05484 + C00003	1.1.1.53	An03g01370
	R04849	1	17alpha,21-Dihydroxypregnenolone + NAD+ = 11-Deoxycortisol + H+ + NADH	C05487 + C00003 = C05488 + C00080 + C00004	1.1.1.145	An15g03090 An18g05470
	R04850	1	17alpha,21-Dihydroxypregnenolone + NADPH + H+ + Oxygen = 11beta,17alpha,21-Trihydroxypregnenolone + NADP+ + H2O	C05487 + C00005 + C00080 + C00007 = C05489 + C00006 + C00001	1.14.15.4	An01g03250
	R04852	1	11beta-Hydroxyprogesterone + Reduced acceptor + Oxygen = 21-Deoxycortisol + Acceptor + H2O	C05498 + C00030 + C00007 = C05497 + C00028 + C00001	1.14.99.9	An03g00580 An06g02700 An10g00110 An16g01030
	R04853	1	20alpha-Hydroxycholesterol + NADPH + H+ + Oxygen = 17alpha,20alpha-Dihydroxycholesterol + NADP+ + H2O	C05500 + C00005 + C00080 + C00007 = C05499 + C00006 + C00001	1.14.99.9	An03g00580 An06g02700 An10g00110 An16g01030
	R04854	1	20alpha-Hydroxycholesterol + NADPH + H+ + Oxygen = 20alpha,22beta-Dihydroxycholesterol + NADP+ + H2O	C05500 + C00005 + C00080 + C00007 = C05501 + C00006 + C00001	1.14.15.6	An09g00560 An09g03210
	R04855	1	22beta-Hydroxycholesterol + NADPH + H+ + Oxygen = 20alpha,22beta-Dihydroxycholesterol + NADP+ + H2O	C05502 + C00005 + C00080 + C00007 = C05501 + C00006 + C00001	1.14.15.6	An09g00560 An09g03210
	R04856	1	Sulfatide + H2O = Galactosylceramide + Sulfate	C06125 + C00001 = C02686 + C00059	3.1.6.1	An01g06640 An03g06540 An08g08530 An08g09550 An15g07570 An15g05130
	R04858	1	S-Adenosyl-L-methionine + Cytosine (in DNA) = S-Adenosyl-L-homocysteine + 5-Methylcytosine (in DNA)	C00019 + C05522 = C00021 + C05523	2.1.1.37	An15g01770
	R04859	1	O-Acetyl-L-serine + Thiosulfate + Thioredoxin + H+ = L-Cysteine + Sulfite + Oxidized thioredoxin + Acetate	C00979 + C00320 + C00342 + C00080 = C00097 + C00094 + C00343 + C00033	2.5.1.47 2.5.1.49	An02g10750 An05g00160 An09g06710 An14g00960 An15g05170 An16g07520	An05g00160
	R04862	0	Homoisocitrate + NAD+ = Oxaloglutarate + NADH + H+	C05662 + C00003 = C05533 + C00004 + C00080	1.1.1.87	An15g02490
	R04863	1	L-2-Aminoadipate adenylate + Holo-Lys2 = alpha-Aminoadipoyl-S-acyl enzyme + AMP	C05560 + C11482 = C05535 + C00020	1.2.1.31	An03g05680 An04g01150 An04g04380 An04g05420 An09g00450 An09g01260 An11g04250 An11g05500 An12g03950 An12g10090 An14g04760 An14g04850 An16g00600
	R04866	1	S-Adenosyl-L-methionine + Protein N6-methyl-L-lysine = S-Adenosyl-L-homocysteine + Protein N6,N6-dimethyl-L-lysine	C00019 + C05544 = C00021 + C05545	2.1.1.43	An07g05240 An08g03380 An11g09940 An15g00890 An17g01825
	R04867	1	S-Adenosyl-L-methionine + Protein N6,N6-dimethyl-L-lysine = S-Adenosyl-L-homocysteine + Protein N6,N6,N6-trimethyl-L-lysine	C00019 + C05545 = C00021 + C05546	2.1.1.43	An07g05240 An08g03380 An11g09940 An15g00890 An17g01825
	R04869	1	Holo-[carboxylase] = N6-D-Biotinyl-L-lysine + Peptide	C06250 = C05552 + C00012	3.4.-.-	An01g03590 An02g11420 An03g02525 An04g02850 An05g00050 An06g00190 An06g01380 An07g00580 An09g02370 An09g05420 An11g03000 An12g04380 An12g04700 An12g08370 An12g08560 An13g02620 An14g01120 An14g02840 An15g06660 An16g00930 An17g02095
	R04872	1	delta(L-2-Aminoadipyl)-L-cysteinyl-D-valine + Oxygen = Isopenicillin N + 2 H2O	C05556 + C00007 = C05557 + 2 C00001	1.21.3.1	An01g07760 An03g01850 An06g00890 An07g07980 An08g03730 An08g04670 An12g05090 An12g09480 An13g03980 An14g06750 An15g07260
	R04881	1	S-Adenosyl-L-methionine + 3,4-Dihydroxyphenylethyleneglycol = S-Adenosyl-L-homocysteine + 3-Methoxy-4-hydroxyphenylethyleneglycol	C00019 + C05576 = C00021 + C05594	2.1.1.6	An04g04700 An15g02990 An11g08150 An17g00200 An15g05200 An18g00820
	R04882	0	3,4-Dihydroxymandelaldehyde + NAD+ + H2O = 3,4-Dihydroxymandelate + NADH + H+	C05577 + C00003 + C00001 = C05580 + C00004 + C00080	1.2.1.5	An01g09260 An04g03400 An07g01400 An08g08510
	R04883	0	3,4-Dihydroxymandelaldehyde + NADP+ + H2O = 3,4-Dihydroxymandelate + NADPH + H+	C05577 + C00006 + C00001 = C05580 + C00005 + C00080	1.2.1.5	An01g09260 An04g03400 An07g01400 An08g08510
	R04885	1	2-Carboxy-2,3-dihydro-5,6-dihydroxyindole = 5,6-Dihydroxyindole + CO2	C05604 = C05578 + C00011	4.1.1.-	An01g00710 An01g05820 An02g12790 An03g01690 An03g06320 An03g06570 An03g06580 An03g06590 An05g02590 An08g01020 An15g00500 An16g02880 An08g09280 An09g00010 An09g00030 An10g00120 An11g04720 An12g09330 An18g01060 An18g06670
	R04887	1	S-Adenosyl-L-methionine + 3,4-Dihydroxymandelate = S-Adenosyl-L-homocysteine + 3-Methoxy-4-hydroxymandelate	C00019 + C05580 = C00021 + C05584	2.1.1.6	An04g04700 An15g02990 An11g08150 An17g00200 An15g05200 An18g00820
	R04888	1	3-Methoxy-4-hydroxyphenylacetaldehyde + NAD+ + H2O = Homovanillate + NADH + H+	C05581 + C00003 + C00001 = C05582 + C00004 + C00080	1.2.1.5	An01g09260 An04g03400 An07g01400 An08g08510
	R04889	1	3-Methoxy-4-hydroxyphenylacetaldehyde + NADP+ + H2O = Homovanillate + NADPH + H+	C05581 + C00006 + C00001 = C05582 + C00005 + C00080	1.2.1.5	An01g09260 An04g03400 An07g01400 An08g08510
	R04890	1	3-Methoxytyramine + H2O + Oxygen = 3-Methoxy-4-hydroxyphenylacetaldehyde + H2O2 + NH3	C05587 + C00001 + C00007 = C05581 + C00027 + C00014	1.4.3.4	An01g01840 An02g08270 An02g08370 An08g10800 An12g03290 An12g05210 An12g06010 An12g10150 An13g03560
	R04891	1	3-Methoxy-4-hydroxyphenylglycolaldehyde + NAD+ + H2O = 3-Methoxy-4-hydroxymandelate + NADH + H+	C05583 + C00003 + C00001 = C05584 + C00004 + C00080	1.2.1.5	An01g09260 An04g03400 An07g01400 An08g08510
	R04892	1	3-Methoxy-4-hydroxyphenylglycolaldehyde + NADP+ + H2O = 3-Methoxy-4-hydroxymandelate + NADPH + H+	C05583 + C00006 + C00001 = C05584 + C00005 + C00080	1.2.1.5	An01g09260 An04g03400 An07g01400 An08g08510
	R04893	1	L-Normetanephrine + H2O + Oxygen = 3-Methoxy-4-hydroxyphenylglycolaldehyde + NH3 + H2O2	C05589 + C00001 + C00007 = C05583 + C00014 + C00027	1.4.3.4	An01g01840 An02g08270 An02g08370 An08g10800 An12g03290 An12g05210 An12g06010 An12g10150 An13g03560
	R04894	1	L-Metanephrine + H2O + Oxygen = 3-Methoxy-4-hydroxyphenylglycolaldehyde + H2O2 + Methylamine	C05588 + C00001 + C00007 = C05583 + C00027 + C00218	1.4.3.4	An01g01840 An02g08270 An02g08370 An08g10800 An12g03290 An12g05210 An12g06010 An12g10150 An13g03560
	R04895	1	2-Hydroxyhepta-2,4-dienedioate + H2O = 4-Hydroxy-2-oxo-heptanedioate	C05600 + C00001 = C05601	4.2.1.-	An01g06360 An02g05840 An03g04520 An04g08090 An08g03840 An09g02050 An09g03290 An11g06130 An13g02290 An14g06290 An17g00550
	R04901	1	Eriodictyol + NADPH + H+ = Luteoforol + NADP+	C05631 + C00005 + C00080 = C05907 + C00006	1.1.1.219	An01g06880 An04g06350 An08g03830 An12g01380 An12g10610 An14g06930
	R04905	1	S-Adenosyl-L-methionine + 5-Hydroxyindoleacetate = S-Adenosyl-L-homocysteine + 5-Methoxyindoleacetate	C00019 + C05635 = C00021 + C05660	2.1.1.4	An14g05840
	R04906	1	5-Hydroxyindoleacetate = 5-Hydroxyindoleacetylglycine	C05635 = C05832	6.3.2.-	An02g03000 An08g01060 An08g02310 An09g01690 An11g00050 An11g00580 An12g05650 An12g07230 An14g00980 An15g06200 An16g06720
	R04907	1	3-Hydroxykynurenamine + Oxygen = 4,8-Dihydroxyquinoline + NH3 + H2O2	C05636 + C00007 = C05637 + C00014 + C00027	1.4.3.4	An01g01840 An02g08270 An02g08370 An08g10800 An12g03290 An12g05210 An12g06010 An12g10150 An13g03560
	R04908	1	5-Hydroxykynurenamine + H2O + Oxygen = 4,6-Dihydroxyquinoline + NH3 + H2O2 + H2O	C05638 + C00001 + C00007 = C05639 + C00014 + C00027 + C00001	1.4.3.4	An01g01840 An02g08270 An02g08370 An08g10800 An12g03290 An12g05210 An12g06010 An12g10150 An13g03560
	R04910	1	5-(3'-Carboxy-3'-oxopropenyl)-4,6-dihydroxypicolinate + NADPH = 5-(3'-Carboxy-3'-oxopropyl)-4,6-dihydroxypicolinate + NADP+	C05641 + C00005 = C05656 + C00006	1.3.1.-	An01g11070 An02g08310 An03g04870 An04g04480 An04g09910 An06g02080 An07g03520 An08g01260 An08g03820 An08g08070 An08g09650 An09g01880 An09g05140 An12g10640 An11g00240 An11g04060 An11g04270 An11g05480 An11g05910 An11g06440 An12g02420 An12g02470 An12g02500 An12g05260 An12g06300 An12g10910 An14g01940 An16g00440 An16g01630 An16g07030
	R04916	1	5-(2'-Formylethyl)-4,6-dihydroxypicolinate + NAD+ + H2O = 5-(2'-Carboxyethyl)-4,6-dihydroxypicolinate + NADH + H+	C05654 + C00003 + C00001 = C05655 + C00004 + C00080	1.2.1.-	An01g07030 An01g15170 An03g05150 An13g02770 An08g10820 An09g03920 An12g09680 An14g01440 An15g01740 An15g04100 An15g05890 An17g00970 An18g04080 An18g04130
	R04917	1	5-(2'-Formylethyl)-4,6-dihydroxypicolinate + NADP+ + H2O = 5-(2'-Carboxyethyl)-4,6-dihydroxypicolinate + NADPH + H+	C05654 + C00006 + C00001 = C05655 + C00005 + C00080	1.2.1.-	An01g07030 An01g15170 An03g05150 An13g02770 An08g10820 An09g03920 An12g09680 An14g01440 An15g01740 An15g04100 An15g05890 An17g00970 An18g04080 An18g04130
	R04920	1	CMP-2-aminoethylphosphonate + Diacylglycerol = CMP + Diacylglyceryl-2-aminoethylphosphonate	C05673 + C00165 = C00055 + C05675	2.7.8.1	An11g09660 An16g07870
	R04921	1	CMP-2-aminoethylphosphonate + N-Acylsphingosine = Ceramide 2-aminoethylphosphonate + CMP	C05673 + C00195 = C05681 + C00055	2.7.8.-	An01g09480 An15g01020 An16g07870
	R04928	1	ATP + Adenylylselenate = ADP + 3'-Phosphoadenylylselenate	C00002 + C05686 = C00008 + C05696	2.7.1.25	An08g02990
	R04929	1	ATP + Selenate = Pyrophosphate + Adenylylselenate	C00002 + C05697 = C00013 + C05686	2.7.7.4	An11g04200 An11g09790
	R04930	1	Selenocystathionine + H2O = Selenocysteine + NH3 + 2-Oxobutanoate	C05699 + C00001 = C05688 + C00014 + C00109	4.4.1.1	An04g04720 An14g00240 An16g08720
	R04935	1	(5-L-Glutamyl)-peptide + Se-Methylselenocysteine = Peptide + gamma-Glutamyl-Se-methylselenocysteine	C03193 + C05689 = C00012 + C05695	2.3.2.2	An01g09390 An02g12670 An13g01300
	R04936	1	Se-Adenosylselenohomocysteine + H2O = Adenosine + Selenohomocysteine	C05692 + C00001 = C00212 + C05698	3.3.1.1	An08g01960
	R04939	1	R + Se-Adenosylselenomethionine = CH3-R + Se-Adenosylselenohomocysteine	C05693 + C05691 = C05694 + C05692	2.1.1.-	An01g02640 An01g07720 An01g08230 An01g09170 An01g12180 An01g15010 An03g05430 An02g00450 An02g08430 An02g14660 An02g14920 An03g01710 An03g05480 An03g05790 An03g05990 An04g04340 An11g09720 An04g06270 An04g09390 An04g09520 An07g02250 An08g06590 An08g06890 An08g07080 An09g00220 An09g01930 An09g02810 An11g00050 An11g00070 An11g00280 An11g03920 An11g05960 An11g06590 An11g06660 An11g08080 An12g02650 An1…
	R04941	1	Selenocystathionine + H2O = Selenohomocysteine + NH3 + Pyruvate	C05699 + C00001 = C05698 + C00014 + C00022	4.4.1.8	An14g00930
	R04944	1	O-Phosphorylhomoserine + Selenocysteine = Selenocystathionine + Orthophosphate	C05702 + C05688 = C05699 + C00009	2.5.1.48	An01g10010 An04g04720 An11g11160 An12g01100 An12g01110
	R04945	1	O-Acetylhomoserine + Selenocysteine = Selenocystathionine + Acetate	C05700 + C05688 = C05699 + C00033	2.5.1.48	An01g10010 An04g04720 An11g11160 An12g01100 An12g01110
	R04946	1	O-Succinylhomoserine + Selenocysteine = Selenocystathionine + Succinate	C05701 + C05688 = C05699 + C00042	2.5.1.48	An01g10010 An04g04720 An11g11160 An12g01100 An12g01110
	R04951	1	R-S-Alanylglycine = R-S-Alanine + Glycine	C05729 = C05726 + C00037	3.4.11.2	An09g06800
	R04952	1	Butyryl-[acp] + Malonyl-[acyl-carrier protein] = 3-Oxohexanoyl-[acp] + CO2 + Acyl-carrier protein	C05745 + C01209 = C05746 + C00011 + C00229	2.3.1.41 2.3.1.85 2.3.1.86	An02g14220 An03g05140 An11g04280 An12g02730 An15g07920 An08g10860 An08g10930 An09g01740 An09g01750 An09g01930 An09g02010 An10g00650 An12g01980 An12g01990 An14g01760
	R04953	0	(R)-3-Hydroxyhexanoyl-[acp] + NADP+ = 3-Oxohexanoyl-[acp] + NADPH	C05747 + C00006 = C05746 + C00005	1.1.1.100 2.3.1.85 2.3.1.86	An01g00060 An01g08150 An01g12400 An01g12520 An01g14000 An02g11820 An03g02840 An11g03220 An05g01380 An05g02050 An06g01980 An06g02000 An06g02610 An06g02710 An07g01830 An07g03950 An07g04320 An08g01930 An08g07520 An08g08400 An08g08480 An08g09360 An08g10860 An08g10930 An09g01740 An09g01750 An09g01930 An09g02010 An10g00630 An10g00650 An11g00750 An11g00760 An12g01980 An12g01990 An12g02320 An12g02700 An1…
	R04954	0	(R)-3-Hydroxyhexanoyl-[acp] = trans-Hex-2-enoyl-[acp] + H2O	C05747 = C05748 + C00001	2.3.1.85 2.3.1.86	An08g10860 An08g10930 An09g01740 An09g01750 An09g02010 An10g00650 An12g01980 An12g01990
	R04955	0	Hexanoyl-[acp] + NAD+ = trans-Hex-2-enoyl-[acp] + NADH	C05749 + C00003 = C05748 + C00004	1.3.1.9 2.3.1.86	An01g00050 An02g08310 An04g02300 An07g03290 An08g03740 An09g01740 An09g01750 An12g01980 An12g01990 An13g02940 An15g04140 An16g05340
	R04956	0	Hexanoyl-[acp] + NADP+ = trans-Hex-2-enoyl-[acp] + NADPH	C05749 + C00006 = C05748 + C00005	1.3.1.10 2.3.1.85	An08g03740 An08g10860 An08g10930 An09g01740 An09g02010 An10g00650 An12g01980 An13g02940
	R04957	1	Hexanoyl-[acp] + Malonyl-[acyl-carrier protein] = 3-Oxooctanoyl-[acp] + CO2 + Acyl-carrier protein	C05749 + C01209 = C05750 + C00011 + C00229	2.3.1.41 2.3.1.85 2.3.1.86	An02g14220 An03g05140 An11g04280 An12g02730 An15g07920 An08g10860 An08g10930 An09g01740 An09g01750 An09g01930 An09g02010 An10g00650 An12g01980 An12g01990 An14g01760
	R04958	0	Octanoyl-[acp] + NAD+ = trans-Oct-2-enoyl-[acp] + NADH	C05752 + C00003 = C05751 + C00004	1.3.1.9 2.3.1.86	An01g00050 An02g08310 An04g02300 An07g03290 An08g03740 An09g01740 An09g01750 An12g01980 An12g01990 An13g02940 An15g04140 An16g05340
	R04959	0	Octanoyl-[acp] + NADP+ = trans-Oct-2-enoyl-[acp] + NADPH	C05752 + C00006 = C05751 + C00005	1.3.1.10 2.3.1.85	An08g03740 An08g10860 An08g10930 An09g01740 An09g02010 An10g00650 An12g01980 An13g02940
	R04960	1	Octanoyl-[acp] + Malonyl-[acyl-carrier protein] = 3-Oxodecanoyl-[acp] + CO2 + Acyl-carrier protein	C05752 + C01209 = C05753 + C00011 + C00229	2.3.1.41 2.3.1.85 2.3.1.86	An02g14220 An03g05140 An11g04280 An12g02730 An15g07920 An08g10860 An08g10930 An09g01740 An09g01750 An09g01930 An09g02010 An10g00650 An12g01980 An12g01990 An14g01760
	R04961	0	Decanoyl-[acp] + NAD+ = trans-Dec-2-enoyl-[acp] + NADH	C05755 + C00003 = C05754 + C00004	1.3.1.9 2.3.1.86	An01g00050 An02g08310 An04g02300 An07g03290 An08g03740 An09g01740 An09g01750 An12g01980 An12g01990 An13g02940 An15g04140 An16g05340
	R04962	0	Decanoyl-[acp] + NADP+ = trans-Dec-2-enoyl-[acp] + NADPH	C05755 + C00006 = C05754 + C00005	1.3.1.10 2.3.1.85	An08g03740 An08g10860 An08g10930 An09g01740 An09g02010 An10g00650 An12g01980 An13g02940
	R04963	1	Decanoyl-[acp] + Malonyl-[acyl-carrier protein] = 3-Oxododecanoyl-[acp] + CO2 + Acyl-carrier protein	C05755 + C01209 = C05756 + C00011 + C00229	2.3.1.41 2.3.1.85 2.3.1.86	An02g14220 An03g05140 An11g04280 An12g02730 An15g07920 An08g10860 An08g10930 An09g01740 An09g01750 An09g01930 An09g02010 An10g00650 An12g01980 An12g01990 An14g01760
	R04964	0	(R)-3-Hydroxydodecanoyl-[acp] + NADP+ = 3-Oxododecanoyl-[acp] + NADPH	C05757 + C00006 = C05756 + C00005	1.1.1.100 2.3.1.85 2.3.1.86	An01g00060 An01g08150 An01g12400 An01g12520 An01g14000 An02g11820 An03g02840 An11g03220 An05g01380 An05g02050 An06g01980 An06g02000 An06g02610 An06g02710 An07g01830 An07g03950 An07g04320 An08g01930 An08g07520 An08g08400 An08g08480 An08g09360 An08g10860 An08g10930 An09g01740 An09g01750 An09g01930 An09g02010 An10g00630 An10g00650 An11g00750 An11g00760 An12g01980 An12g01990 An12g02320 An12g02700 An1…
	R04965	0	(R)-3-Hydroxydodecanoyl-[acp] = trans-Dodec-2-enoyl-[acp] + H2O	C05757 = C05758 + C00001	2.3.1.85 2.3.1.86 4.2.1.61	An08g10860 An08g10930 An09g01740 An09g01750 An09g02010 An10g00650 An12g01980 An12g01990 An12g01990
	R04966	0	Tetradecanoyl-[acp] + NAD+ = trans-Tetradec-2-enoyl-[acp] + NADH	C05761 + C00003 = C05760 + C00004	1.3.1.9 2.3.1.86	An01g00050 An02g08310 An04g02300 An07g03290 An08g03740 An09g01740 An09g01750 An12g01980 An12g01990 An13g02940 An15g04140 An16g05340
	R04967	0	Tetradecanoyl-[acp] + NADP+ = trans-Tetradec-2-enoyl-[acp] + NADPH	C05761 + C00006 = C05760 + C00005	1.3.1.10 2.3.1.85	An08g03740 An08g10860 An08g10930 An09g01740 An09g02010 An10g00650 An12g01980 An13g02940
	R04968	1	Tetradecanoyl-[acp] + Malonyl-[acyl-carrier protein] = 3-Oxohexadecanoyl-[acp] + CO2 + Acyl-carrier protein	C05761 + C01209 = C05762 + C00011 + C00229	2.3.1.41 2.3.1.85 2.3.1.86	An02g14220 An03g05140 An11g04280 An12g02730 An15g07920 An08g10860 An08g10930 An09g01740 An09g01750 An09g01930 An09g02010 An10g00650 An12g01980 An12g01990 An14g01760
	R04969	0	Hexadecanoyl-[acp] + NAD+ = trans-Hexadec-2-enoyl-[acp] + NADH	C05764 + C00003 = C05763 + C00004	1.3.1.9 2.3.1.86	An01g00050 An02g08310 An04g02300 An07g03290 An08g03740 An09g01740 An09g01750 An12g01980 An12g01990 An13g02940 An15g04140 An16g05340
	R04970	0	Hexadecanoyl-[acp] + NADP+ = trans-Hexadec-2-enoyl-[acp] + NADPH	C05764 + C00006 = C05763 + C00005	1.3.1.10 2.3.1.85	An08g03740 An08g10860 An08g10930 An09g01740 An09g02010 An10g00650 An12g01980 An13g02940
	R04972	1	Uroporphyrinogen I = Coproporphyrinogen I + 4 CO2	C05766 = C05768 + 4 C00011	4.1.1.37	An01g04250
	R04979	1	Bilirubin beta-diglucuronide + 2 H2O + 6 H+ = D-Urobilinogen + 2 D-Glucuronate	C05787 + 2 C00001 + 6 C00080 = C05791 + 2 C00191	3.2.1.31	An01g01260 An05g02410
	R04980	1	2-Hexaprenylphenol + Oxygen + NADPH = 2-Hexaprenyl-6-hydroxyphenol + NADP+ + H2O	C05800 + C00007 + C00005 = C05801 + C00006 + C00001	1.14.13.-	An01g08500 An01g09760 An01g11280 An03g02320 An03g03330 An03g05310 An03g06390 An04g02970 An04g04680 An04g09550 An05g02570 An07g01870 An07g05610 An08g06720 An08g09760 An09g00590 An09g01070 An09g01440 An11g01750 An11g08030 An11g10200 An12g04370 An12g06490 An12g07380 An12g07390 An12g10250 An14g01258 An14g01260 An14g01660 An14g03430 An16g04210 An16g06500 An18g01350	An12g07390
	R04981	1	2-Hexaprenyl-6-hydroxyphenol + S-Adenosyl-L-methionine = 2-Hexaprenyl-6-methoxyphenol + S-Adenosyl-L-homocysteine	C05801 + C00019 = C05802 + C00021	2.1.1.-	An01g02640 An01g07720 An01g08230 An01g09170 An01g12180 An01g15010 An03g05430 An02g00450 An02g08430 An02g14660 An02g14920 An03g01710 An03g05480 An03g05790 An03g05990 An04g04340 An11g09720 An04g06270 An04g09390 An04g09520 An07g02250 An08g06590 An08g06890 An08g07080 An09g00220 An09g01930 An09g02810 An11g00050 An11g00070 An11g00280 An11g03920 An11g05960 An11g06590 An11g06660 An11g08080 An12g02650 An1…
	R04982	1	2-Hexaprenyl-6-methoxyphenol + Oxygen = 2-Hexaprenyl-6-methoxy-1,4-benzoquinone + H2O	C05802 + C00007 = C05803 + C00001	1.13.12.-	An05g00220
	R04983	1	2-Hexaprenyl-6-methoxy-1,4-benzoquinone + S-Adenosyl-L-methionine = 2-Hexaprenyl-3-methyl-6-methoxy-1,4-benzoquinone + S-Adenosyl-L-homocysteine	C05803 + C00019 = C05804 + C00021	2.1.1.-	An01g02640 An01g07720 An01g08230 An01g09170 An01g12180 An01g15010 An03g05430 An02g00450 An02g08430 An02g14660 An02g14920 An03g01710 An03g05480 An03g05790 An03g05990 An04g04340 An11g09720 An04g06270 An04g09390 An04g09520 An07g02250 An08g06590 An08g06890 An08g07080 An09g00220 An09g01930 An09g02810 An11g00050 An11g00070 An11g00280 An11g03920 An11g05960 An11g06590 An11g06660 An11g08080 An12g02650 An1…
	R04984	1	2-Hexaprenyl-3-methyl-6-methoxy-1,4-benzoquinone + Oxygen + NADPH = 2-Hexaprenyl-3-methyl-5-hydroxy-6-methoxy-1,4-benzoquinone + NADP+ + H2O	C05804 + C00007 + C00005 = C05805 + C00006 + C00001	1.14.13.-	An01g08500 An01g09760 An01g11280 An03g02320 An03g03330 An03g05310 An03g06390 An04g02970 An04g04680 An04g09550 An05g02570 An07g01870 An07g05610 An08g06720 An08g09760 An09g00590 An09g01070 An09g01440 An11g01750 An11g08030 An11g10200 An12g04370 An12g06490 An12g07380 An12g07390 An12g10250 An14g01258 An14g01260 An14g01660 An14g03430 An16g04210 An16g06500 An18g01350	An12g07390
	R04986	1	3-Octaprenyl-4-hydroxybenzoate = 2-Octaprenylphenol + CO2	C05809 = C05810 + C00011	4.1.1.-	An01g00710 An01g05820 An02g12790 An03g01690 An03g06320 An03g06570 An03g06580 An03g06590 An05g02590 An08g01020 An15g00500 An16g02880 An08g09280 An09g00010 An09g00030 An10g00120 An11g04720 An12g09330 An18g01060 An18g06670
	R04988	1	2-Octaprenyl-6-hydroxyphenol + S-Adenosyl-L-methionine = 2-Octaprenyl-6-methoxyphenol + S-Adenosyl-L-homocysteine	C05811 + C00019 = C05812 + C00021	2.1.1.64	An06g00230
	R04989	1	2-Octaprenyl-6-methoxyphenol + Oxygen + NADPH = 2-Octaprenyl-6-methoxy-1,4-benzoquinone + NADP+ + H2O	C05812 + C00007 + C00005 = C05813 + C00006 + C00001	1.14.13.-	An01g08500 An01g09760 An01g11280 An03g02320 An03g03330 An03g05310 An03g06390 An04g02970 An04g04680 An04g09550 An05g02570 An07g01870 An07g05610 An08g06720 An08g09760 An09g00590 An09g01070 An09g01440 An11g01750 An11g08030 An11g10200 An12g04370 An12g06490 An12g07380 An12g07390 An12g10250 An14g01258 An14g01260 An14g01660 An14g03430 An16g04210 An16g06500 An18g01350	An12g07390
	R04990	1	2-Octaprenyl-6-methoxy-1,4-benzoquinone + S-Adenosyl-L-methionine = 2-Octaprenyl-3-methyl-6-methoxy-1,4-benzoquinone + S-Adenosyl-L-homocysteine	C05813 + C00019 = C05814 + C00021	2.1.1.-	An01g02640 An01g07720 An01g08230 An01g09170 An01g12180 An01g15010 An03g05430 An02g00450 An02g08430 An02g14660 An02g14920 An03g01710 An03g05480 An03g05790 An03g05990 An04g04340 An11g09720 An04g06270 An04g09390 An04g09520 An07g02250 An08g06590 An08g06890 An08g07080 An09g00220 An09g01930 An09g02810 An11g00050 An11g00070 An11g00280 An11g03920 An11g05960 An11g06590 An11g06660 An11g08080 An12g02650 An1…
	R04992	1	Succinate semialdehyde-thiamin diphosphate anion + Isochorismate = 2-Succinyl-6-hydroxy-2,4-cyclohexadiene-1-carboxylate + Thiamin diphosphate + Pyruvate	C05816 + C00885 = C05817 + C00068 + C00022	4.1.3.-	An02g14890 An03g03130 An09g02440 An12g05070
	R04993	1	2-Demethylmenaquinone + S-Adenosyl-L-methionine = Menaquinone + S-Adenosyl-L-homocysteine	C05818 + C00019 = C00828 + C00021	2.1.1.-	An01g02640 An01g07720 An01g08230 An01g09170 An01g12180 An01g15010 An03g05430 An02g00450 An02g08430 An02g14660 An02g14920 An03g01710 An03g05480 An03g05790 An03g05990 An04g04340 An11g09720 An04g06270 An04g09390 An04g09520 An07g02250 An08g06590 An08g06890 An08g07080 An09g00220 An09g01930 An09g02810 An11g00050 An11g00070 An11g00280 An11g03920 An11g05960 An11g06590 An11g06660 An11g08080 An12g02650 An1…
	R04994	1	2-Demethylmenaquinone + S-Adenosyl-L-methionine = Phylloquinol + S-Adenosyl-L-homocysteine	C05818 + C00019 = C06245 + C00021	2.1.1.-	An01g02640 An01g07720 An01g08230 An01g09170 An01g12180 An01g15010 An03g05430 An02g00450 An02g08430 An02g14660 An02g14920 An03g01710 An03g05480 An03g05790 An03g05990 An04g04340 An11g09720 An04g06270 An04g09390 An04g09520 An07g02250 An08g06590 An08g06890 An08g07080 An09g00220 An09g01930 An09g02810 An11g00050 An11g00070 An11g00280 An11g03920 An11g05960 An11g06590 An11g06660 An11g08080 An12g02650 An1…
	R04995	0	(L-Seryl)adenylate + (2,3-Dihydroxybenzoyl)adenylate = Enterochelin	C05820 + C04030 = C05821	6.-.-.-	An11g09630 An14g00310
	R04996	1	Methylimidazole acetaldehyde + NAD+ + H2O = Methylimidazoleacetic acid + NADH	C05827 + C00003 + C00001 = C05828 + C00004	1.2.1.5	An01g09260 An04g03400 An07g01400 An08g08510
	R05000	1	n Polyisopentenylpyrophosphate + 4-Hydroxybenzoate = 4-Hydroxy-3-polyprenylbenzoate + n Pyrophosphate	n C05847 + C00156 = C05848 + n C00013	2.5.1.39	An10g00130
	R05001	1	2-Hydroxyphenylacetate = 2,6-Dihydroxyphenylacetate	C05852 = C06207	1.14.13.-	An01g08500 An01g09760 An01g11280 An03g02320 An03g03330 An03g05310 An03g06390 An04g02970 An04g04680 An04g09550 An05g02570 An07g01870 An07g05610 An08g06720 An08g09760 An09g00590 An09g01070 An09g01440 An11g01750 An11g08030 An11g10200 An12g04370 An12g06490 An12g07380 An12g07390 An12g10250 An14g01258 An14g01260 An14g01660 An14g03430 An16g04210 An16g06500 An18g01350	An12g07390
	R05002	1	GDPmannose + beta-D-Mannosyldiacetylchitobiosyldiphosphodolichol = GDP + alpha-D-Mannosyl-beta-D-mannosyl- diacetylchitobiosyldiphosphodolichol	C00096 + C05860 = C00035 + C05861	2.4.1.132	An14g05910
	R05028	1	ATP + Undecaprenyl-diphospho-N-acetylmuramoyl-(N-acetylglucosamine)-L- alanyl-D-glutamyl-L-lysyl-D-alanyl-D-alanine + NH3 = ADP + Orthophosphate + Undecaprenyl-diphospho-N-acetylmuramoyl-(N-acetylglucosamine)-L- alanyl-D-glutaminyl-L-lysyl-D-alanyl-D-alanine	C00002 + C05889 + C00014 = C00008 + C00009 + C05890	6.3.1.2	An01g08800 An14g01460 An14g03390 An15g01850
	R05030	1	ATP + Undecaprenyl-diphospho-N-acetylmuramoyl-(N-acetylglucosamine)-L- alanyl-gamma-D-glutamyl-L-lysyl-D-alanyl-D-alanine + NH3 = ADP + Orthophosphate + Undecaprenyl-diphospho-N-acetylmuramoyl-(N-acetylglucosamine)-L- alanyl-D-isoglutaminyl-L-lysyl-D-alanyl-D-alanine	C00002 + C05893 + C00014 = C00008 + C00009 + C05894	6.3.1.2	An01g08800 An14g01460 An14g03390 An15g01850
	R05033	1	ATP + Undecaprenyl-diphospho-N-acetylmuramoyl-(N-acetylglucosamine)-L- alanyl-D-glutamyl-meso-2,6-diaminopimeloyl-D-alanyl-D-alanine + NH3 = ADP + Orthophosphate + Undecaprenyl-diphospho-N-acetylmuramoyl-(N-acetylglucosamine)-L- alanyl-D-glutaminyl-meso-2,6-diaminopimeloyl-D-alanyl-D-alanine	C00002 + C05898 + C00014 = C00008 + C00009 + C05899	6.3.1.2	An01g08800 An14g01460 An14g03390 An15g01850
	R05035	1	S-Adenosyl-L-methionine + Kaempferol = S-Adenosyl-L-homocysteine + 3-Methoxyapigenin	C00019 + C05903 = C00021 + C05902	2.1.1.76	An01g00880 An01g15010 An03g05430 An02g00810 An03g05990 An09g00220 An16g01250 An16g08530
	R05038	1	Dihydromyricetin + NADPH + H+ = Leucodelphinidin + NADP+	C02906 + C00005 + C00080 = C05909 + C00006	1.1.1.219	An01g06880 An04g06350 An08g03830 An12g01380 An12g10610 An14g06930
	R05046	1	Formamidopyrimidine nucleoside triphosphate + H2O = 2,5-Diaminopyrimidine nucleoside triphosphate + Formate	C05922 + C00001 = C05923 + C00058	3.5.4.16	An09g05310
	R05047	0	Formamidopyrimidine nucleoside triphosphate + Formate = 2,5-Diaminopyrimidine nucleoside triphosphate	C05922 + C00058 = C05923	6.-.-.-	An11g09630 An14g00310
	R05048	1	2,5-Diaminopyrimidine nucleoside triphosphate = 2,5-Diamino-6-(5'-triphosphoryl-3',4'-trihydroxy-2'-oxopentyl)- amino-4-oxopyrimidine	C05923 = C06148	3.5.4.16 6.-.-.-	An09g05310 An11g09630 An14g00310
	R05049	0	N2-Succinyl-L-glutamate 5-semialdehyde + NAD+ + H2O = N2-Succinyl-L-glutamate + NADH + H+	C05932 + C00003 + C00001 = C05931 + C00004 + C00080	1.2.1.24	An13g01930 An14g01440
	R05051	0	L-erythro-4-Hydroxyglutamate + NAD+ = L-4-Hydroxyglutamate semialdehyde + NADH + H2O	C05947 + C00003 = C05938 + C00004 + C00001	1.5.99.8 1.5.1.12	An01g01530 An02g02290 An03g01120 An07g05040 An07g05000 An11g06140 An11g06160 An11g10290
	R05063	1	2-Oxopentanoic acid + Acetyl-CoA = 2-Propylmalate + CoA	C06255 + C00024 = C05994 + C00010	4.1.3.-	An02g14890 An03g03130 An09g02440 An12g05070
	R05066	0	(S)-3-Hydroxyisobutyrate + NAD+ = (S)-Methylmalonate semialdehyde + NADH + H+	C06001 + C00003 = C06002 + C00004 + C00080	1.1.1.31 1.1.1.35	An01g00450 An01g09740 An11g08060 An02g03630 An02g03640 An02g04110 An08g07890 An11g01390 An12g03260 An12g04990 An12g05870 An14g00990 An14g04420 An19g00140
	R05070	1	(R)-2,3-Dihydroxy-3-methylpentanoate = (S)-3-Methyl-2-oxopentanoic acid + H2O	C06007 = C00671 + C00001	4.2.1.9	An03g04520 An07g09870 An11g09270 An14g03280 An15g06700 An18g02550 An18g04160
	R05074	1	3-Deoxy-D-manno-octulosonyl-lipid IV(A) + CMP-3-deoxy-D-manno-octulosonate = Di[3-deoxy-D-manno-octulosonyl]-lipid IV(A) + CMP	C06024 + C04121 = C06025 + C00055	2.-.-.-	An01g09330 An02g14560 An03g02650 An09g02460 An05g02310 An12g09660 An12g09670 An13g01160 An15g00630 An19g00150
	R05075	1	Myristoyl-[acyl-carrier protein] + Lauroyl-KDO2-lipid IV(A) = Di[3-deoxy-D-manno-octulosonyl]-lipid A + Acyl-carrier protein	C06253 + C06251 = C06026 + C00229	2.3.1.-	An01g01130 An01g01160 An01g02030 An03g06380 An01g04410 An01g06930 An01g06950 An01g08160 An01g10570 An01g11140 An01g12040 An01g13130 An02g03510 An02g05000 An02g08570 An02g09430 An11g05570 An03g01820 An09g01860 An03g05140 An11g04280 An12g02730 An15g07920 An04g04340 An11g09720 An04g05840 An04g05930 An04g09530 An04g09830 An05g00200 An05g02370 An07g01030 An07g09770 An12g05630 An08g00020 An08g00030 An0…
	R05085	0	O-Phospho-4-hydroxy-L-threonine + 2-Oxoglutarate = 2-Oxo-3-hydroxy-4-phosphobutanoate + L-Glutamate	C06055 + C00026 = C06054 + C00025	2.6.1.52	An02g00890
	R05086	1	O-Phospho-4-hydroxy-L-threonine + H2O = 4-Hydroxy-L-threonine + Orthophosphate	C06055 + C00001 = C06056 + C00009	4.2.3.1	An16g02520
	R05087	1	4-Hydroxy-L-threonine = 3-Aminopropane-1,2-diol + CO2	C06056 = C06057 + C00011	4.1.1.-	An01g00710 An01g05820 An02g12790 An03g01690 An03g06320 An03g06570 An03g06580 An03g06590 An05g02590 An08g01020 An15g00500 An16g02880 An08g09280 An09g00010 An09g00030 An10g00120 An11g04720 An12g09330 An18g01060 An18g06670
	R05092	1	ent-Copalyl diphosphate = ent-Kaurene + Pyrophosphate	C06089 = C06090 + C00013	4.2.3.19	An11g06270
	R05100	0	Adipate semialdehyde = Cyclohexan-1,2-dione + H2O	C06102 = C06105 + C00001	3.7.1.-	An08g07900
	R05104	0	Hexadecenal + Ethanolamine phosphate = Sphingosine 1-phosphate	C06123 + C00346 = C06124	4.1.2.-	An02g06430 An03g02490 An06g01820 An12g01610 An12g05070 An12g10850 An13g01680 An16g00420
	R05115	1	GQ1 + H2O = GT1b + N-Acetylneuraminate	C06139 + C00001 = C06140 + C00270	3.2.1.18	An01g14450 An02g11625 An03g01680 An07g06750
	R05117	1	GT1b + H2O = GD1b + N-Acetylneuraminate	C06140 + C00001 = C06141 + C00270	3.2.1.18	An01g14450 An02g11625 An03g01680 An07g06750
	R05118	0	Poly-beta-hydroxybutyrate + H2O = ((R)-3-Hydroxybutanoyl)(n-2) + (R)-3-((R)-3-Hydroxybutanoyloxy)butanoate	C06143 + C00001 = C06147 + C04546	3.1.1.-	An01g01160 An01g05310 An01g05620 An02g00050 An02g00070 An02g00100 An02g00730 An02g04680 An02g12505 An02g13340 An02g13440 An03g01700 An03g02100 An03g05860 An04g02100 An04g02360 An04g09770 An07g03100 An07g04200 An07g05430 An08g06340 An08g08020 An08g08030 An08g08390 An08g09770 An09g00790 An09g01100 An09g02160 An09g02180 An09g06390 An10g00780 An10g00900 An11g00100 An11g00130 An11g00660 An11g07700 An1…
	R05133	1	Arbutin 6-phosphate + H2O = Hydroquinone + beta-D-Glucose 6-phosphate	C06187 + C00001 = C00530 + C00092	3.2.1.86	An04g03170 An11g02100
	R05134	1	Salicin 6-phosphate + H2O = 2-(Hydroxymethyl)phenol + beta-D-Glucose 6-phosphate	C06188 + C00001 = C06191 + C00092	3.2.1.86	An04g03170 An11g02100
	R05136	0	Salicylaldehyde + Pyruvate = trans-O-Hydroxybenzylidenepyruvate	C06202 + C00022 = C06203	4.2.1.-	An01g06360 An02g05840 An03g04520 An04g08090 An08g03840 An09g02050 An09g03290 An11g06130 An13g02290 An14g06290 An17g00550
	R05138	1	2-Hydroxy-6-keto-2,4-heptadienoate + H2O = 2-Hydroxy-2,4-pentadienoate + Acetate	C06210 + C00001 = C00596 + C00033	3.7.1.-	An08g07900
	R05145	1	Biotinyl-5'-AMP + Apo-[carboxylase] = AMP + Holo-[carboxylase]	C05921 + C06249 = C00020 + C06250	6.3.4.9 6.3.4.15	An16g06410 An16g06410
	R05146	1	Lauroyl-[acyl-carrier protein] + Di[3-deoxy-D-manno-octulosonyl]-lipid IV(A) = Lauroyl-KDO2-lipid IV(A) + Acyl-carrier protein	C06252 + C06025 = C06251 + C00229	2.3.1.-	An01g01130 An01g01160 An01g02030 An03g06380 An01g04410 An01g06930 An01g06950 An01g08160 An01g10570 An01g11140 An01g12040 An01g13130 An02g03510 An02g05000 An02g08570 An02g09430 An11g05570 An03g01820 An09g01860 An03g05140 An11g04280 An12g02730 An15g07920 An04g04340 An11g09720 An04g05840 An04g05930 An04g09530 An04g09830 An05g00200 An05g02370 An07g01030 An07g09770 An12g05630 An08g00020 An08g00030 An0…
	R05153	1	6-Chlorobenzene-1,2,4-triol + Oxygen = 2-Chloromaleylacetate	C06328 + C00007 = C06329	1.13.11.44	An07g07280
	R05165	1	1-Carboxyvinyl carboxyphosphonate = 3-(Hydrohydroxyphosphoryl)pyruvate + CO2	C06367 = C06368 + C00011	2.7.8.23	An10g00820 An12g05180 An15g02980
	R05168	1	N-Acetyl-D-galactosamine 6-phosphate + H2O = D-Galactosamine 6-phosphate + Acetate	C06376 + C00001 = C06377 + C00033	3.5.1.25	An16g09040
	R05175	0	[Protein]-L-serine = [Protein]-D-serine	C06395 = C06396	5.1.1.16	An09g03960
	R05179	1	S-Adenosyl-L-methionine + [Ribulose-1,5-bisphosphate-carboxylase]-lysine = S-Adenosyl-L-homocysteine + [Ribulose-1,5-bisphosphate-carboxylase]-N6-methyl-L-lysine	C00019 + C06403 = C00021 + C06404	2.1.1.127	An04g05650
	R05188	1	Acetyl-CoA + n Malonyl-CoA + 2n NADPH = Long-chain fatty acid + n CO2 + 2n NADP+ + (n+1) CoA	C00024 + n C00083 + 2n C00005 = C00638 + n C00011 + 2n C00006 + (n+1) C00010	2.3.1.85	An08g10860 An08g10930 An09g01740 An09g02010 An10g00650 An12g01980
	R05190	1	Acetyl-CoA + n Malonyl-CoA + 2n NADPH + 2n H+ = Long-chain acyl-CoA + n CoA + n CO2 + 2n NADP+ + n H2O	C00024 + n C00083 + 2n C00005 + 2n C00080 = C02843 + n C00010 + n C00011 + 2n C00006 + n C00001	2.3.1.86	An09g01740 An09g01750 An12g01980 An12g01990
	R05196	1	n Maltose = (1,4-alpha-D-Glucosyl)n + n Glucose	n C00208 = C00277 + n C00293	2.4.1.25	An01g06120
	R05197	1	n-1 ATP + 10-Formyltetrahydrofolyl L-glutamate + n-1 L-Glutamate = n-1 ADP + n-1 Orthophosphate + 10-Formyltetrahydrofolylpolyglutamate	n-1 C00002 + C05928 + n-1 C00025 = n-1 C00008 + n-1 C00009 + C05929	6.3.2.17	An02g02950 An04g01120 An04g02490 An04g09750
	R05200	1	2-Hydroxypropylphosphonate + Oxygen = Phosphonomycin + H2O2	C06452 + C00007 = C06454 + C00027	1.1.3.-	An01g09620 An01g13510 An02g00400 An03g03460 An03g06410 An04g02980 An04g09810 An08g08250 An09g01320 An14g02950 An15g07360
	R05201	1	Methylcobalamin + Phosphonoacetaldehyde = 2-Hydroxypropylphosphonate + Vitamin B12	C06453 + C03167 = C06452 + C05776	2.1.1.-	An01g02640 An01g07720 An01g08230 An01g09170 An01g12180 An01g15010 An03g05430 An02g00450 An02g08430 An02g14660 An02g14920 An03g01710 An03g05480 An03g05790 An03g05990 An04g04340 An11g09720 An04g06270 An04g09390 An04g09520 An07g02250 An08g06590 An08g06890 An08g07080 An09g00220 An09g01930 An09g02810 An11g00050 An11g00070 An11g00280 An11g03920 An11g05960 An11g06590 An11g06660 An11g08080 An12g02650 An1…
	R05202	1	1D-myo-Inositol 1,3,4,5,6-pentakisphosphate + ATP = myo-Inositol hexakisphosphate + ADP	C01284 + C00002 = C01204 + C00008	2.7.1.-	An01g06550 An01g07180 An01g09520 An01g09870 An01g10170 An01g11200 An15g00860 An01g12000 An01g12910 An02g01290 An02g01950 An02g02250 An02g05530 An02g06830 An02g08630 An02g10670 An02g10710 An02g11590 An03g04720 An03g04960 An04g00490 An04g00500 An04g01130 An04g03950 An04g07540 An04g08230 An04g08580 An05g00280 An06g00610 An07g03980 An18g05270 An08g05850 An07g04870 An07g04880 An07g05180 An07g05730 An0…
	R05209	1	Diacylglycerol + H2O = Acylglycerol + Carboxylate	C00165 + C00001 = C01885 + C00060	3.1.1.3	An02g09690 An02g13440 An03g00560 An03g02820 An03g06560 An03g06630 An06g00350 An07g00440 An07g04200 An08g03930 An08g08290 An08g11860 An13g01880 An09g01050 An09g02180 An09g02270 An09g03760 An09g05120 An11g00130 An11g00440 An12g00630 An12g00700 An12g02340 An12g06560 An12g07930 An12g08260 An13g00290 An13g00480 An13g02820 An14g00860 An15g00390 An15g02210 An15g03950 An16g01880 An16g02540 An16g05690 An1…
	R05231	1	6-Hydroxyhexanoic acid + NADP+ = Adipate semialdehyde + NADPH + H+	C06103 + C00006 = C06102 + C00005 + C00080	1.1.1.2	An01g14880 An03g06430 An05g02070 An10g00010 An11g03680 An12g00670 An12g09810 An12g10610 An14g03470 An16g02510 An18g01430
	R05232	1	p-Cumic alcohol + NAD+ = p-Cumic aldehyde + NADH	C06576 + C00003 = C06577 + C00004	1.1.1.90	An01g00630 An02g12820
	R05243	0	2,5-Dichloro-2,5-cyclohexadiene-1,4-diol + NAD+ = 2,5-Dichlorohydroquinone + NADH	C06599 + C00003 = C06600 + C00004	1.3.1.-	An01g11070 An02g08310 An03g04870 An04g04480 An04g09910 An06g02080 An07g03520 An08g01260 An08g03820 An08g08070 An08g09650 An09g01880 An09g05140 An12g10640 An11g00240 An11g04060 An11g04270 An11g05480 An11g05910 An11g06440 An12g02420 An12g02470 An12g02500 An12g05260 An12g06300 An12g10910 An14g01940 An16g00440 An16g01630 An16g07030
	R05245	1	2,3-Dihydroxy-4'-chlorobiphenyl + Oxygen = 2-Hydroxy-6-oxo-6-(4'-chlorophenyl)-hexa-2,4-dienoate	C06586 + C00007 = C06587	1.13.11.39	An16g01340
	R05246	1	Hydroquinone + Oxygen = cis,trans-4-Hydroxymuconic semialdehyde	C00530 + C00007 = C06603	1.13.11.-	An03g00350 An03g06330 An05g02580 An11g05810 An12g05150 An12g07430 An12g10740 An15g00990 An16g01340
	R05247	1	p-Cumate + Oxygen + NADH = cis-2,3-Dihydroxy-2,3-dihydro-p-cumate + NAD+	C06578 + C00007 + C00004 = C06579 + C00003	1.13.11.-	An03g00350 An03g06330 An05g02580 An11g05810 An12g05150 An12g07430 An12g10740 An15g00990 An16g01340
	R05248	1	2,3-Dihydroxy-p-cumate + Oxygen = 2-Hydroxy-3-carboxy-6-oxo-7-methylocta-2,4-dienoate	C06580 + C00007 = C06581	1.13.11.-	An03g00350 An03g06330 An05g02580 An11g05810 An12g05150 An12g07430 An12g10740 An15g00990 An16g01340
	R05249	1	Resorcinol + Oxygen + NADPH = Benzene-1,2,4-triol + NADP+ + H2O	C01751 + C00007 + C00005 = C02814 + C00006 + C00001	1.14.13.7	An01g11800 An03g01560 An03g02320 An03g03330 An04g04680 An08g06720 An08g07920 An12g07390 An12g10250 An15g07050	An12g07390
	R05252	1	4-Chlorobenzaldehyde + H2O = 4-Chlorobenzoate	C06648 + C00001 = C02370	1.2.-.-	An12g09680
	R05256	1	1,1-Dichloro-2-(dihydroxy-4'-chlorophenyl)-2-(4'- chlorophenyl)ethylene + Oxygen = 6-Oxo-2-hydroxy-7-(4'-chlorophenyl)-3,8,8-trichloroocta-2E,4E,7E- trienoate	C06644 + C00007 = C06645	1.13.11.-	An03g00350 An03g06330 An05g02580 An11g05810 An12g05150 An12g07430 An12g10740 An15g00990 An16g01340
	R05257	1	2,3-Dihydroxy 1,1,1-Trichloro-2,2-bis(4'-chlorophenyl)ethane + Oxygen = 6-Oxo-2-hydroxy-7-(4'-chlorophenyl)-3,8,8,8-tetrachloroocta-2E,4E- dienoate	C06650 + C00007 = C06651	1.13.11.-	An03g00350 An03g06330 An05g02580 An11g05810 An12g05150 An12g07430 An12g10740 An15g00990 An16g01340
	R05258	1	4-Nitrophenol + Oxygen + NADPH = Quinone + Nitrite + NADP+ + H2O	C00870 + C00007 + C00005 = C00472 + C00088 + C00006 + C00001	1.14.13.-	An01g08500 An01g09760 An01g11280 An03g02320 An03g03330 An03g05310 An03g06390 An04g02970 An04g04680 An04g09550 An05g02570 An07g01870 An07g05610 An08g06720 An08g09760 An09g00590 An09g01070 An09g01440 An11g01750 An11g08030 An11g10200 An12g04370 An12g06490 An12g07380 An12g07390 An12g10250 An14g01258 An14g01260 An14g01660 An14g03430 An16g04210 An16g06500 An18g01350	An12g07390
	R05259	1	Parathion + H2O = Paraoxon + Hydrogen sulfide	C06604 + C00001 = C06606 + C00283	1.14.14.1	An01g00510 An01g00630 An01g05900 An01g06910 An01g08010 An01g08690 An01g11880 An15g03990 An01g13740 An01g14500 An01g14990 An01g15110 An02g00150 An02g05080 An02g05170 An02g05090 An02g07980 An11g01150 An02g08860 An02g09420 An02g10080 An02g10700 An02g10840 An02g12600 An11g01550 An02g13980 An12g01150 An03g00530 An03g00580 An06g02700 An03g01390 An03g01540 An03g02090 An03g02570 An16g06420 An03g03330 An0…	An09g01270
	R05265	1	4-Nitrocatechol + Oxygen + 3 H+ = Benzene-1,2,4-triol + Nitrite + H2O	C02235 + C00007 + 3 C00080 = C02814 + C00088 + C00001	1.14.-.-	An01g00680 An01g02810 An01g03250 An01g05900 An01g10030 An01g11880 An15g03990 An01g14990 An02g00150 An02g05080 An02g05170 An02g07930 An02g07980 An11g01150 An02g08860 An02g09420 An02g10940 An02g12600 An11g01550 An02g13980 An12g01150 An03g00580 An06g02700 An03g04730 An03g05460 An03g06460 An03g06480 An03g06500 An04g01320 An04g02950 An04g02970 An04g08360 An04g08440 An06g00760 An05g01120 An06g00630 An0…	An09g03500
	R05274	1	Vanillate + Oxygen + NADH = 3,4-Dihydroxybenzoate + NAD+ + H2O + Formaldehyde	C06672 + C00007 + C00004 = C00230 + C00003 + C00001 + C00067	1.14.13.82	An01g12100
	R05278	1	4-Sulfocatechol + Oxygen = 3-Sulfomuconate	C06674 + C00007 = C06675	1.13.11.-	An03g00350 An03g06330 An05g02580 An11g05810 An12g05150 An12g07430 An12g10740 An15g00990 An16g01340
	R05279	1	4-Aminobenzenesulfonate + Oxygen + 2 H+ = 4-Sulfocatechol + NH3	C06335 + C00007 + 2 C00080 = C06674 + C00014	1.14.12.-	An02g13040 An15g01580 An15g01590
	R05280	1	4-Aminobenzoate + Oxygen + 2 H+ = 3,4-Dihydroxybenzoate + NH3	C00568 + C00007 + 2 C00080 = C00230 + C00014	1.14.12.-	An02g13040 An15g01580 An15g01590
	R05281	1	Toluene-4-sulfonate + Oxygen + NADH = 4-Sulfobenzyl alcohol + NAD+ + H2O	C06677 + C00007 + C00004 = C06678 + C00003 + C00001	1.14.13.-	An01g08500 An01g09760 An01g11280 An03g02320 An03g03330 An03g05310 An03g06390 An04g02970 An04g04680 An04g09550 An05g02570 An07g01870 An07g05610 An08g06720 An08g09760 An09g00590 An09g01070 An09g01440 An11g01750 An11g08030 An11g10200 An12g04370 An12g06490 An12g07380 An12g07390 An12g10250 An14g01258 An14g01260 An14g01660 An14g03430 An16g04210 An16g06500 An18g01350	An12g07390
	R05282	0	4-Methylbenzyl alcohol + NAD+ = p-Tolualdehyde + NADH	C06757 + C00003 = C06758 + C00004	1.1.1.90	An01g00630 An02g12820
	R05284	1	1,2-Dichloroethane + H2O = 2-Chloroethanol + HCl	C06752 + C00001 = C06753 + C01327	3.8.1.5	An14g07270
	R05287	1	Chloroacetic acid + H2O = Glycolate + HCl	C06755 + C00001 = C00160 + C01327	3.8.1.2 3.8.1.3	An02g03490 An15g04350 An05g00340 An05g02220 An09g00420 An09g00710 An11g00640 An15g04360 An16g04220 An18g05550
[truncated: 397 more rows]

## Sheet: Reaction without known CDSs
Reaction number in Figure 1. These reactions are supposed to be present in A. niger by the literature, but the corresponding genes are not yet found/annotated.	EC number	Description
[truncated: 9 more rows]
